# Supplementary material for: Causal impact of elevated body mass index on diabetic kidney disease: an integrated Mendelian randomization and Global Burden of Disease Study 2021 analysis
Source: Ren Fail. 2025 Mar 17;47(1):2472981. doi: 10.1080/0886022X.2025.2472981 (PMC11984565; doi:10.1080/0886022X.2025.2472981)
Supplement: Online Supplementary Material 4.xlsx [file IRNF_A_2472981_SM0346.xlsx]

## Sheet: S1-SNP-Exposure-BMI
SNP	effect_allele.exposure	other_allele.exposure	effect_allele.outcome	other_allele.outcome	beta.exposure	beta.outcome	eaf.exposure	eaf.outcome	remove	palindromic	ambiguous	id.outcome	chr	pos	se.outcome	samplesize.outcome	pval.outcome	outcome	originalname.outcome	outcome.deprecated	mr_keep.outcome	data_source.outcome	chr.exposure	pos.exposure	se.exposure	pval.exposure	samplesize.exposure	id.exposure	exposure	mr_keep.exposure	pval_origin.exposure	data_source.exposure	action	SNP_index	mr_keep	R2	F
rs10005135	A	C	A	C	0.0182722	-0.0022	0.304735	0.349492	FALSE	FALSE	FALSE	ebi-a-GCST90018832	4	137092926	0.0432	452280	0.9593	Diabetic nephropathy || id:ebi-a-GCST90018832	Diabetic nephropathy	Diabetic nephropathy || ||	TRUE	igd	4	137092926	0.00207968	1.29987e-18	457756	ebi-a-GCST90025994	Body mass index || id:ebi-a-GCST90025994	TRUE	reported	igd	2	1	TRUE	0.000168609240493528	77.1945699906909
rs10146997	G	A	G	A	0.0275255	0.029	0.222111	0.227166	FALSE	FALSE	FALSE	ebi-a-GCST90018832	14	79945162	0.0535	452280	0.5873	Diabetic nephropathy || id:ebi-a-GCST90018832	Diabetic nephropathy	Diabetic nephropathy || ||	TRUE	igd	14	79945162	0.00231474	2.80027e-33	457756	ebi-a-GCST90025994	Body mass index || id:ebi-a-GCST90025994	TRUE	reported	igd	2	1	TRUE	0.000308814595019674	141.404783989738
rs10172678	C	T	C	T	-0.0195681	0.0055	0.603598	0.6272	FALSE	FALSE	FALSE	ebi-a-GCST90018832	2	59294558	0.0424	452280	0.8958	Diabetic nephropathy || id:ebi-a-GCST90018832	Diabetic nephropathy	Diabetic nephropathy || ||	TRUE	igd	2	59294558	0.00194907	6.79986e-24	457756	ebi-a-GCST90025994	Body mass index || id:ebi-a-GCST90025994	TRUE	reported	igd	2	1	TRUE	0.000220147004140536	100.795361530219
rs10207878	G	A	G	A	-0.014125	-0.0285	0.437426	0.360466	FALSE	FALSE	FALSE	ebi-a-GCST90018832	2	213409337	0.0442	452280	0.5196	Diabetic nephropathy || id:ebi-a-GCST90018832	Diabetic nephropathy	Diabetic nephropathy || ||	TRUE	igd	2	213409337	0.00192091	8.19974e-13	457756	ebi-a-GCST90025994	Body mass index || id:ebi-a-GCST90025994	TRUE	reported	igd	2	1	TRUE	0.00011810751613636	54.0705740826842
rs10209821	T	C	T	C	0.0171651	2e-04	0.342584	0.368057	FALSE	FALSE	FALSE	ebi-a-GCST90018832	2	228980358	0.0436	452280	0.9959	Diabetic nephropathy || id:ebi-a-GCST90018832	Diabetic nephropathy	Diabetic nephropathy || ||	TRUE	igd	2	228980358	0.00200718	1.69981e-17	457756	ebi-a-GCST90025994	Body mass index || id:ebi-a-GCST90025994	TRUE	reported	igd	2	1	TRUE	0.000159741077005081	73.1337994352711
rs1029969	A	G	A	G	0.0127796	0.0635	0.735036	0.713058	FALSE	FALSE	FALSE	ebi-a-GCST90018832	16	6710469	0.0464	452280	0.1711	Diabetic nephropathy || id:ebi-a-GCST90018832	Diabetic nephropathy	Diabetic nephropathy || ||	TRUE	igd	16	6710469	0.00217179	1.6e-08	457756	ebi-a-GCST90025994	Body mass index || id:ebi-a-GCST90025994	TRUE	reported	igd	2	1	TRUE	7.56365947001231e-05	34.625572730771
rs1030221	T	C	T	C	0.0140291	0.0601	0.478699	0.575468	FALSE	FALSE	FALSE	ebi-a-GCST90018832	5	63024606	0.0431	452280	0.1634	Diabetic nephropathy || id:ebi-a-GCST90018832	Diabetic nephropathy	Diabetic nephropathy || ||	TRUE	igd	5	63024606	0.00191664	1.99986e-13	457756	ebi-a-GCST90025994	Body mass index || id:ebi-a-GCST90025994	TRUE	reported	igd	2	1	TRUE	0.000117029042868006	53.5767825285805
rs1048932	A	C	A	C	-0.015664	-0.0013	0.412043	0.450837	FALSE	FALSE	FALSE	ebi-a-GCST90018832	11	115044850	0.0415	452280	0.9748	Diabetic nephropathy || id:ebi-a-GCST90018832	Diabetic nephropathy	Diabetic nephropathy || ||	TRUE	igd	11	115044850	0.00196187	9.79941e-16	457756	ebi-a-GCST90025994	Body mass index || id:ebi-a-GCST90025994	TRUE	reported	igd	2	1	TRUE	0.000139242039151846	63.7474767185632
rs10494720	G	A	G	A	-0.0141059	-0.0405	0.377123	0.3327	FALSE	FALSE	FALSE	ebi-a-GCST90018832	1	195042525	0.0441	452280	0.3585	Diabetic nephropathy || id:ebi-a-GCST90018832	Diabetic nephropathy	Diabetic nephropathy || ||	TRUE	igd	1	195042525	0.00196589	2.99985e-13	457756	ebi-a-GCST90025994	Body mass index || id:ebi-a-GCST90025994	TRUE	reported	igd	2	1	TRUE	0.000112460571224125	51.4850663601007
rs10507483	C	T	C	T	0.016421	0.072	0.166052	0.135678	FALSE	FALSE	FALSE	ebi-a-GCST90018832	13	40759773	0.0583	452280	0.2171	Diabetic nephropathy || id:ebi-a-GCST90018832	Diabetic nephropathy	Diabetic nephropathy || ||	TRUE	igd	13	40759773	0.00257872	1.09999e-10	457756	ebi-a-GCST90025994	Body mass index || id:ebi-a-GCST90025994	TRUE	reported	igd	2	1	TRUE	8.85764579763544e-05	40.5498197039091
rs10510419	T	G	T	G	-0.0158247	0.0929	0.146951	0.112979	FALSE	FALSE	FALSE	ebi-a-GCST90018832	3	12426936	0.0643	452280	0.1483	Diabetic nephropathy || id:ebi-a-GCST90018832	Diabetic nephropathy	Diabetic nephropathy || ||	TRUE	igd	3	12426936	0.00269795	1.5e-09	457756	ebi-a-GCST90025994	Body mass index || id:ebi-a-GCST90025994	TRUE	reported	igd	2	1	TRUE	7.51512991949199e-05	34.4033932713724
rs1061801	A	G	A	G	0.0177055	0.0943	0.190683	0.1537	FALSE	FALSE	FALSE	ebi-a-GCST90018832	6	33282338	0.0587	452280	0.1081	Diabetic nephropathy || id:ebi-a-GCST90018832	Diabetic nephropathy	Diabetic nephropathy || ||	TRUE	igd	6	33282338	0.00254097	1.39991e-12	457756	ebi-a-GCST90025994	Body mass index || id:ebi-a-GCST90025994	TRUE	reported	igd	2	1	TRUE	0.000106056479913556	48.5529272589047
rs1064213	A	G	A	G	0.0141431	0.0091	0.477029	0.414447	FALSE	FALSE	FALSE	ebi-a-GCST90018832	2	198950240	0.0424	452280	0.8309	Diabetic nephropathy || id:ebi-a-GCST90018832	Diabetic nephropathy	Diabetic nephropathy || ||	TRUE	igd	2	198950240	0.00191837	1.29987e-13	457756	ebi-a-GCST90025994	Body mass index || id:ebi-a-GCST90025994	TRUE	reported	igd	2	1	TRUE	0.000118724094531533	54.3528821649078
rs10738406	A	G	A	G	-0.0190645	-0.0214	0.446125	0.544071	FALSE	FALSE	FALSE	ebi-a-GCST90018832	9	15712636	0.0428	452280	0.6172	Diabetic nephropathy || id:ebi-a-GCST90018832	Diabetic nephropathy	Diabetic nephropathy || ||	TRUE	igd	9	15712636	0.00193281	5.30029e-23	457756	ebi-a-GCST90025994	Body mass index || id:ebi-a-GCST90025994	TRUE	reported	igd	2	1	TRUE	0.000212493755108636	97.2905400081814
rs10756801	T	G	T	G	-0.0147582	0.0113	0.643488	0.649833	FALSE	FALSE	FALSE	ebi-a-GCST90018832	9	16740110	0.048	452280	0.8134	Diabetic nephropathy || id:ebi-a-GCST90018832	Diabetic nephropathy	Diabetic nephropathy || ||	TRUE	igd	9	16740110	0.0020056	3.69999e-13	457756	ebi-a-GCST90025994	Body mass index || id:ebi-a-GCST90025994	TRUE	reported	igd	2	1	TRUE	0.000118274937288345	54.1472299037102
rs10788918	G	T	G	T	-0.0181693	-0.0156	0.682171	0.5988	FALSE	FALSE	FALSE	ebi-a-GCST90018832	1	50230438	0.0428	452280	0.7147	Diabetic nephropathy || id:ebi-a-GCST90018832	Diabetic nephropathy	Diabetic nephropathy || ||	TRUE	igd	1	50230438	0.00204403	1.80011e-19	457756	ebi-a-GCST90025994	Body mass index || id:ebi-a-GCST90025994	TRUE	reported	igd	2	1	TRUE	0.000172580950844483	79.0132567558456
rs10795422	G	A	G	A	0.0143823	-0.0473	0.689451	0.741204	FALSE	FALSE	FALSE	ebi-a-GCST90018832	10	16759312	0.0481	452280	0.3251	Diabetic nephropathy || id:ebi-a-GCST90018832	Diabetic nephropathy	Diabetic nephropathy || ||	TRUE	igd	10	16759312	0.00207629	4.60045e-12	457756	ebi-a-GCST90025994	Body mass index || id:ebi-a-GCST90025994	TRUE	reported	igd	2	1	TRUE	0.000104809607891298	47.9820462301245
rs10818810	A	G	A	G	0.0128645	0.0354	0.382676	0.372592	FALSE	FALSE	FALSE	ebi-a-GCST90018832	9	126096522	0.0424	452280	0.403	Diabetic nephropathy || id:ebi-a-GCST90018832	Diabetic nephropathy	Diabetic nephropathy || ||	TRUE	igd	9	126096522	0.00197492	2.39994e-11	457756	ebi-a-GCST90025994	Body mass index || id:ebi-a-GCST90025994	TRUE	reported	igd	2	1	TRUE	9.26856513987445e-05	42.431160430125
rs10819759	G	A	G	A	0.0167872	0.0288	0.313784	0.469038	FALSE	FALSE	FALSE	ebi-a-GCST90018832	9	103091630	0.0459	452280	0.5296	Diabetic nephropathy || id:ebi-a-GCST90018832	Diabetic nephropathy	Diabetic nephropathy || ||	TRUE	igd	9	103091630	0.00207303	4.60045e-16	457756	ebi-a-GCST90025994	Body mass index || id:ebi-a-GCST90025994	TRUE	reported	igd	2	1	TRUE	0.000143234982361042	65.5757788612247
rs1083455	A	G	A	G	-0.0165503	-0.0718	0.57947	0.479548	FALSE	FALSE	FALSE	ebi-a-GCST90018832	2	147918261	0.043	452280	0.0949096	Diabetic nephropathy || id:ebi-a-GCST90018832	Diabetic nephropathy	Diabetic nephropathy || ||	TRUE	igd	2	147918261	0.00193048	4.49987e-18	457756	ebi-a-GCST90025994	Body mass index || id:ebi-a-GCST90025994	TRUE	reported	igd	2	1	TRUE	0.000160537818001813	73.4986276509113
rs10851975	A	C	A	C	0.0148621	0.0201	0.849397	0.889663	FALSE	FALSE	FALSE	ebi-a-GCST90018832	15	35762649	0.0762	452280	0.7915	Diabetic nephropathy || id:ebi-a-GCST90018832	Diabetic nephropathy	Diabetic nephropathy || ||	TRUE	igd	15	35762649	0.00269192	1.5e-08	457756	ebi-a-GCST90025994	Body mass index || id:ebi-a-GCST90025994	TRUE	reported	igd	2	1	TRUE	6.65844928575891e-05	30.4813475285996
rs10894294	A	C	A	C	0.0145333	-0.0591	0.512317	0.51659	FALSE	FALSE	FALSE	ebi-a-GCST90018832	11	130830748	0.0411	452280	0.15	Diabetic nephropathy || id:ebi-a-GCST90018832	Diabetic nephropathy	Diabetic nephropathy || ||	TRUE	igd	11	130830748	0.00191954	3.50026e-14	457756	ebi-a-GCST90025994	Body mass index || id:ebi-a-GCST90025994	TRUE	reported	igd	2	1	TRUE	0.000125211931839768	57.3234402260715
rs10914685	T	A	T	A	-0.0120408	-0.0796	0.324978	0.295709	FALSE	TRUE	FALSE	ebi-a-GCST90018832	1	33795590	0.0448	452280	0.0757199	Diabetic nephropathy || id:ebi-a-GCST90018832	Diabetic nephropathy	Diabetic nephropathy || ||	TRUE	igd	1	33795590	0.0020417	5.69994e-09	457756	ebi-a-GCST90025994	Body mass index || id:ebi-a-GCST90025994	TRUE	reported	igd	2	1	TRUE	7.59730892934755e-05	34.7796278322165
rs10938397	G	A	G	A	0.0293651	0.0263	0.435064	0.410337	FALSE	FALSE	FALSE	ebi-a-GCST90018832	4	45182527	0.0417	452280	0.5293	Diabetic nephropathy || id:ebi-a-GCST90018832	Diabetic nephropathy	Diabetic nephropathy || ||	TRUE	igd	4	45182527	0.00193364	3.10027e-52	457756	ebi-a-GCST90025994	Body mass index || id:ebi-a-GCST90025994	TRUE	reported	igd	2	1	TRUE	0.00050356893123741	230.626829055472
rs10953740	G	A	G	A	-0.0161308	-0.0212	0.554666	0.547351	FALSE	FALSE	FALSE	ebi-a-GCST90018832	7	113460282	0.0458	452280	0.6425	Diabetic nephropathy || id:ebi-a-GCST90018832	Diabetic nephropathy	Diabetic nephropathy || ||	TRUE	igd	7	113460282	0.00192823	1.20005e-16	457756	ebi-a-GCST90025994	Body mass index || id:ebi-a-GCST90025994	TRUE	reported	igd	2	1	TRUE	0.000152859947260286	69.9829498882141
rs10968576	G	A	G	A	0.0240249	0.0471	0.322063	0.303555	FALSE	FALSE	FALSE	ebi-a-GCST90018832	9	28414339	0.0441	452280	0.286	Diabetic nephropathy || id:ebi-a-GCST90018832	Diabetic nephropathy	Diabetic nephropathy || ||	TRUE	igd	9	28414339	0.00205228	1.20005e-31	457756	ebi-a-GCST90025994	Body mass index || id:ebi-a-GCST90025994	TRUE	reported	igd	2	1	TRUE	0.000299285660030222	137.040222194824
rs11000112	C	T	C	T	0.0121766	-0.0412	0.415415	0.335591	FALSE	FALSE	FALSE	ebi-a-GCST90018832	10	53675164	0.0452	452280	0.3628	Diabetic nephropathy || id:ebi-a-GCST90018832	Diabetic nephropathy	Diabetic nephropathy || ||	TRUE	igd	10	53675164	0.00194956	1e-10	457756	ebi-a-GCST90025994	Body mass index || id:ebi-a-GCST90025994	TRUE	reported	igd	2	1	TRUE	8.52133842021639e-05	39.0100916540052
rs11000945	A	G	A	G	0.0189107	-0.0162	0.122823	0.104694	FALSE	FALSE	FALSE	ebi-a-GCST90018832	10	76030739	0.0744	452280	0.8275	Diabetic nephropathy || id:ebi-a-GCST90018832	Diabetic nephropathy	Diabetic nephropathy || ||	TRUE	igd	10	76030739	0.00291924	1e-10	457756	ebi-a-GCST90025994	Body mass index || id:ebi-a-GCST90025994	TRUE	reported	igd	2	1	TRUE	9.16646217997404e-05	41.9636938734466
rs11086089	T	C	T	C	0.0160486	0.0707	0.408201	0.396307	FALSE	FALSE	FALSE	ebi-a-GCST90018832	19	18214031	0.042	452280	0.0923889	Diabetic nephropathy || id:ebi-a-GCST90018832	Diabetic nephropathy	Diabetic nephropathy || ||	TRUE	igd	19	18214031	0.00195851	1.39991e-16	457756	ebi-a-GCST90025994	Body mass index || id:ebi-a-GCST90025994	TRUE	reported	igd	2	1	TRUE	0.000146664488833706	67.146104370659
rs11097236	A	G	A	G	0.0133795	0.0033	0.200785	0.226146	FALSE	FALSE	FALSE	ebi-a-GCST90018832	4	77028450	0.0481	452280	0.9445	Diabetic nephropathy || id:ebi-a-GCST90018832	Diabetic nephropathy	Diabetic nephropathy || ||	TRUE	igd	4	77028450	0.00239574	4.49997e-08	457756	ebi-a-GCST90025994	Body mass index || id:ebi-a-GCST90025994	TRUE	reported	igd	2	1	TRUE	6.81297452153115e-05	31.1887882754885
rs11165513	T	C	T	C	0.0130771	0.0464	0.384746	0.357834	FALSE	FALSE	FALSE	ebi-a-GCST90018832	1	96368020	0.0429	452280	0.2789	Diabetic nephropathy || id:ebi-a-GCST90018832	Diabetic nephropathy	Diabetic nephropathy || ||	TRUE	igd	1	96368020	0.00195935	1.69981e-11	457756	ebi-a-GCST90025994	Body mass index || id:ebi-a-GCST90025994	TRUE	reported	igd	2	1	TRUE	9.73021735570192e-05	44.544793459644
rs11189513	G	A	G	A	-0.017999	0.0013	0.315967	0.296596	FALSE	FALSE	FALSE	ebi-a-GCST90018832	10	99969568	0.0452	452280	0.9769	Diabetic nephropathy || id:ebi-a-GCST90018832	Diabetic nephropathy	Diabetic nephropathy || ||	TRUE	igd	10	99969568	0.00207506	7.70016e-18	457756	ebi-a-GCST90025994	Body mass index || id:ebi-a-GCST90025994	TRUE	reported	igd	2	1	TRUE	0.000164334979600612	75.2373583818536
rs11201992	A	C	A	C	-0.0122629	-0.0498	0.458343	0.509943	FALSE	FALSE	FALSE	ebi-a-GCST90018832	10	88117318	0.0418	452280	0.2333	Diabetic nephropathy || id:ebi-a-GCST90018832	Diabetic nephropathy	Diabetic nephropathy || ||	TRUE	igd	10	88117318	0.0019287	1.40001e-10	457756	ebi-a-GCST90025994	Body mass index || id:ebi-a-GCST90025994	TRUE	reported	igd	2	1	TRUE	8.83048617688671e-05	40.4254734599918
rs1125683	G	A	G	A	0.0116829	0.0294	0.447692	0.465225	FALSE	FALSE	FALSE	ebi-a-GCST90018832	15	60917321	0.0409	452280	0.4725	Diabetic nephropathy || id:ebi-a-GCST90018832	Diabetic nephropathy	Diabetic nephropathy || ||	TRUE	igd	15	60917321	0.00193214	1.09999e-09	457756	ebi-a-GCST90025994	Body mass index || id:ebi-a-GCST90025994	TRUE	reported	igd	2	1	TRUE	7.98647991662459e-05	36.5613512425199
rs1126930	C	G	C	G	0.0328688	0.0422	0.0347752	0.0348542	FALSE	TRUE	FALSE	ebi-a-GCST90018832	12	49399132	0.1269	452280	0.7395	Diabetic nephropathy || id:ebi-a-GCST90018832	Diabetic nephropathy	Diabetic nephropathy || ||	TRUE	igd	12	49399132	0.00530642	4.09996e-10	457756	ebi-a-GCST90025994	Body mass index || id:ebi-a-GCST90025994	TRUE	reported	igd	2	1	TRUE	8.38096467627904e-05	38.3674166038871
rs11374767	AC	A	AC	A	-0.0138868	-0.0013	0.390147	0.344789	FALSE	FALSE	FALSE	ebi-a-GCST90018832	16	338332	0.0443	452280	0.9757	Diabetic nephropathy || id:ebi-a-GCST90018832	Diabetic nephropathy	Diabetic nephropathy || ||	TRUE	igd	16	338332	0.00199446	1.50003e-12	457756	ebi-a-GCST90025994	Body mass index || id:ebi-a-GCST90025994	TRUE	reported	igd	2	1	TRUE	0.000105894563067618	48.4787934631062
rs114263339	T	C	T	C	0.0390253	-0.1113	0.0258564	0.0260042	FALSE	FALSE	FALSE	ebi-a-GCST90018832	5	50932343	0.1453	452280	0.4439	Diabetic nephropathy || id:ebi-a-GCST90018832	Diabetic nephropathy	Diabetic nephropathy || ||	TRUE	igd	5	50932343	0.00604381	7.19946e-11	457756	ebi-a-GCST90025994	Body mass index || id:ebi-a-GCST90025994	TRUE	reported	igd	2	1	TRUE	9.1074604572894e-05	41.6935617663116
rs11521066	C	T	C	T	0.0121499	0.0491	0.288984	0.279107	FALSE	FALSE	FALSE	ebi-a-GCST90018832	7	137435053	0.0468	452280	0.2941	Diabetic nephropathy || id:ebi-a-GCST90018832	Diabetic nephropathy	Diabetic nephropathy || ||	TRUE	igd	7	137435053	0.00211313	1.7e-09	457756	ebi-a-GCST90025994	Body mass index || id:ebi-a-GCST90025994	TRUE	reported	igd	2	1	TRUE	7.2215025062509e-05	33.0591039464838
rs11538	G	A	G	A	0.0148744	0.054	0.171864	0.139155	FALSE	FALSE	FALSE	ebi-a-GCST90018832	22	18220831	0.0578	452280	0.3498	Diabetic nephropathy || id:ebi-a-GCST90018832	Diabetic nephropathy	Diabetic nephropathy || ||	TRUE	igd	22	18220831	0.00256515	1.40001e-09	457756	ebi-a-GCST90025994	Body mass index || id:ebi-a-GCST90025994	TRUE	reported	igd	2	1	TRUE	7.34492617886159e-05	33.6241630507404
rs11542009	T	C	T	C	0.0226106	-0.0647	0.101909	0.0707801	FALSE	FALSE	FALSE	ebi-a-GCST90018832	3	9517369	0.088	452280	0.4623	Diabetic nephropathy || id:ebi-a-GCST90018832	Diabetic nephropathy	Diabetic nephropathy || ||	TRUE	igd	3	9517369	0.00316619	3.90032e-13	457756	ebi-a-GCST90025994	Body mass index || id:ebi-a-GCST90025994	TRUE	reported	igd	2	1	TRUE	0.000111395539615043	50.9974347277051
rs11575375	A	G	A	G	0.0121438	-0.0521	0.345315	0.318611	FALSE	FALSE	FALSE	ebi-a-GCST90018832	7	50571779	0.0441	452280	0.2368	Diabetic nephropathy || id:ebi-a-GCST90018832	Diabetic nephropathy	Diabetic nephropathy || ||	TRUE	igd	7	50571779	0.00202341	9.90011e-10	457756	ebi-a-GCST90025994	Body mass index || id:ebi-a-GCST90025994	TRUE	reported	igd	2	1	TRUE	7.86816049901365e-05	36.0196534948031
rs1159974	C	T	C	T	0.0129241	-0.0056	0.524732	0.530499	FALSE	FALSE	FALSE	ebi-a-GCST90018832	6	126090277	0.0419	452280	0.8938	Diabetic nephropathy || id:ebi-a-GCST90018832	Diabetic nephropathy	Diabetic nephropathy || ||	TRUE	igd	6	126090277	0.00192025	8.19974e-12	457756	ebi-a-GCST90025994	Body mass index || id:ebi-a-GCST90025994	TRUE	reported	igd	2	1	TRUE	9.89482349356656e-05	45.2984325346853
rs11622224	T	C	T	C	0.0111388	-0.0215	0.522506	0.582631	FALSE	FALSE	FALSE	ebi-a-GCST90018832	14	73304565	0.043	452280	0.6172	Diabetic nephropathy || id:ebi-a-GCST90018832	Diabetic nephropathy	Diabetic nephropathy || ||	TRUE	igd	14	73304565	0.001927	1.09999e-08	457756	ebi-a-GCST90025994	Body mass index || id:ebi-a-GCST90025994	TRUE	reported	igd	2	1	TRUE	7.29873571610072e-05	33.4126933940661
rs11630385	G	A	G	A	0.0111656	0.0436	0.466888	0.574617	FALSE	FALSE	FALSE	ebi-a-GCST90018832	15	31848910	0.045	452280	0.3325	Diabetic nephropathy || id:ebi-a-GCST90018832	Diabetic nephropathy	Diabetic nephropathy || ||	TRUE	igd	15	31848910	0.00193059	3.2e-09	457756	ebi-a-GCST90025994	Body mass index || id:ebi-a-GCST90025994	TRUE	reported	igd	2	1	TRUE	7.30664903874613e-05	33.448922236177
rs11668587	G	A	G	A	-0.0177344	0.0448	0.333412	0.440708	FALSE	FALSE	FALSE	ebi-a-GCST90018832	19	18829770	0.0424	452280	0.2904	Diabetic nephropathy || id:ebi-a-GCST90018832	Diabetic nephropathy	Diabetic nephropathy || ||	TRUE	igd	19	18829770	0.00203757	5.30029e-18	457756	ebi-a-GCST90025994	Body mass index || id:ebi-a-GCST90025994	TRUE	reported	igd	2	1	TRUE	0.000165463426181635	75.7540797179257
rs11679338	T	C	T	C	0.0171062	-0.0767	0.662099	0.702503	FALSE	FALSE	FALSE	ebi-a-GCST90018832	2	181606895	0.0464	452280	0.0984691	Diabetic nephropathy || id:ebi-a-GCST90018832	Diabetic nephropathy	Diabetic nephropathy || ||	TRUE	igd	2	181606895	0.00201218	6.4998e-18	457756	ebi-a-GCST90025994	Body mass index || id:ebi-a-GCST90025994	TRUE	reported	igd	2	1	TRUE	0.000157859537552717	72.2722436158614
rs11694662	T	C	T	C	0.0116272	-0.0009	0.290688	0.25578	FALSE	FALSE	FALSE	ebi-a-GCST90018832	2	211989218	0.0476	452280	0.9857	Diabetic nephropathy || id:ebi-a-GCST90018832	Diabetic nephropathy	Diabetic nephropathy || ||	TRUE	igd	2	211989218	0.00209775	5.80003e-09	457756	ebi-a-GCST90025994	Body mass index || id:ebi-a-GCST90025994	TRUE	reported	igd	2	1	TRUE	6.71088249745393e-05	30.7213947440981
rs117176448	G	C	G	C	0.0224866	0.017	0.0960708	0.0920592	FALSE	TRUE	FALSE	ebi-a-GCST90018832	8	27261138	0.0819	452280	0.8356	Diabetic nephropathy || id:ebi-a-GCST90018832	Diabetic nephropathy	Diabetic nephropathy || ||	TRUE	igd	8	27261138	0.00325497	1.29987e-11	457756	ebi-a-GCST90025994	Body mass index || id:ebi-a-GCST90025994	TRUE	reported	igd	2	1	TRUE	0.000104249573270317	47.7256345398156
rs11729908	T	C	T	C	-0.010713	-0.0086	0.491581	0.568726	FALSE	FALSE	FALSE	ebi-a-GCST90018832	4	55221410	0.0423	452280	0.8388	Diabetic nephropathy || id:ebi-a-GCST90018832	Diabetic nephropathy	Diabetic nephropathy || ||	TRUE	igd	4	55221410	0.00191482	1.7e-08	457756	ebi-a-GCST90025994	Body mass index || id:ebi-a-GCST90025994	TRUE	reported	igd	2	1	TRUE	6.83758216473289e-05	31.3014461244489
rs11739877	T	C	T	C	0.0119802	-0.0322	0.621919	0.599118	FALSE	FALSE	FALSE	ebi-a-GCST90018832	5	105876806	0.0415	452280	0.4373	Diabetic nephropathy || id:ebi-a-GCST90018832	Diabetic nephropathy	Diabetic nephropathy || ||	TRUE	igd	5	105876806	0.00197628	6.29999e-10	457756	ebi-a-GCST90025994	Body mass index || id:ebi-a-GCST90025994	TRUE	reported	igd	2	1	TRUE	8.02716660680196e-05	36.7476260224651
rs1177619	C	T	C	T	-0.0139199	0.0093	0.525987	0.58135	FALSE	FALSE	FALSE	ebi-a-GCST90018832	6	83388363	0.0422	452280	0.8266	Diabetic nephropathy || id:ebi-a-GCST90018832	Diabetic nephropathy	Diabetic nephropathy || ||	TRUE	igd	6	83388363	0.00191876	1.80011e-13	457756	ebi-a-GCST90025994	Body mass index || id:ebi-a-GCST90025994	TRUE	reported	igd	2	1	TRUE	0.000114960049812805	52.6294729288401
rs11776713	C	T	C	T	-0.0122618	-0.021	0.476744	0.541758	FALSE	FALSE	FALSE	ebi-a-GCST90018832	8	30861607	0.042	452280	0.616401	Diabetic nephropathy || id:ebi-a-GCST90018832	Diabetic nephropathy	Diabetic nephropathy || ||	TRUE	igd	8	30861607	0.00191931	1.29999e-10	457756	ebi-a-GCST90025994	Body mass index || id:ebi-a-GCST90025994	TRUE	reported	igd	2	1	TRUE	8.91549452077829e-05	40.8146716184553
rs117829164	G	T	G	T	-0.0232509	-0.0755	0.119175	0.105974	FALSE	FALSE	FALSE	ebi-a-GCST90018832	15	73165346	0.0863	452280	0.3818	Diabetic nephropathy || id:ebi-a-GCST90018832	Diabetic nephropathy	Diabetic nephropathy || ||	TRUE	igd	15	73165346	0.00297057	3.59998e-15	457756	ebi-a-GCST90025994	Body mass index || id:ebi-a-GCST90025994	TRUE	reported	igd	2	1	TRUE	0.000133815921821322	61.2629714383941
rs11806197	G	A	G	A	0.0245266	0.0595	0.190576	0.208065	FALSE	FALSE	FALSE	ebi-a-GCST90018832	1	77964855	0.0482	452280	0.2168	Diabetic nephropathy || id:ebi-a-GCST90018832	Diabetic nephropathy	Diabetic nephropathy || ||	TRUE	igd	1	77964855	0.00242772	1.59993e-23	457756	ebi-a-GCST90025994	Body mass index || id:ebi-a-GCST90025994	TRUE	reported	igd	2	1	TRUE	0.000222918768763003	102.064710215875
rs11864909	T	C	T	C	0.0114727	-0.0494	0.286047	0.26417	FALSE	FALSE	FALSE	ebi-a-GCST90018832	16	20400839	0.0462	452280	0.2847	Diabetic nephropathy || id:ebi-a-GCST90018832	Diabetic nephropathy	Diabetic nephropathy || ||	TRUE	igd	16	20400839	0.00212223	4e-08	457756	ebi-a-GCST90025994	Body mass index || id:ebi-a-GCST90025994	TRUE	reported	igd	2	1	TRUE	6.38387837925693e-05	29.2243242815031
rs11954149	G	A	G	A	-0.0114646	-0.0269	0.53704	0.579615	FALSE	FALSE	FALSE	ebi-a-GCST90018832	5	119388158	0.0428	452280	0.529	Diabetic nephropathy || id:ebi-a-GCST90018832	Diabetic nephropathy	Diabetic nephropathy || ||	TRUE	igd	5	119388158	0.00192067	4.79999e-09	457756	ebi-a-GCST90025994	Body mass index || id:ebi-a-GCST90025994	TRUE	reported	igd	2	1	TRUE	7.7829539341043e-05	35.6295559834489
rs12140153	T	G	T	G	-0.0365061	-0.1201	0.0966253	0.0919023	FALSE	FALSE	FALSE	ebi-a-GCST90018832	1	62579891	0.0839	452280	0.1523	Diabetic nephropathy || id:ebi-a-GCST90018832	Diabetic nephropathy	Diabetic nephropathy || ||	TRUE	igd	1	62579891	0.00328204	1e-28	457756	ebi-a-GCST90025994	Body mass index || id:ebi-a-GCST90025994	TRUE	reported	igd	2	1	TRUE	0.000270203972285039	123.720378867188
rs12152961	A	G	A	G	0.0130135	-0.0266	0.212706	0.206994	FALSE	FALSE	FALSE	ebi-a-GCST90018832	5	152566888	0.0575	452280	0.643	Diabetic nephropathy || id:ebi-a-GCST90018832	Diabetic nephropathy	Diabetic nephropathy || ||	TRUE	igd	5	152566888	0.00234053	2.99999e-08	457756	ebi-a-GCST90025994	Body mass index || id:ebi-a-GCST90025994	TRUE	reported	igd	2	1	TRUE	6.75299509427136e-05	30.914192797754
rs12209834	A	C	A	C	-0.0128679	-0.0475	0.244317	0.286366	FALSE	FALSE	FALSE	ebi-a-GCST90018832	6	104842919	0.0438	452280	0.2782	Diabetic nephropathy || id:ebi-a-GCST90018832	Diabetic nephropathy	Diabetic nephropathy || ||	TRUE	igd	6	104842919	0.00222858	9.09997e-09	457756	ebi-a-GCST90025994	Body mass index || id:ebi-a-GCST90025994	TRUE	reported	igd	2	1	TRUE	7.28271344489389e-05	33.3393401111443
rs1229984	C	T	C	T	0.0437217	-0.0293	0.970205	0.814271	FALSE	FALSE	FALSE	ebi-a-GCST90018832	4	100239319	0.1035	452280	0.777401	Diabetic nephropathy || id:ebi-a-GCST90018832	Diabetic nephropathy	Diabetic nephropathy || ||	TRUE	igd	4	100239319	0.00615361	9.79941e-14	457756	ebi-a-GCST90025994	Body mass index || id:ebi-a-GCST90025994	TRUE	reported	igd	2	1	TRUE	0.000110268687700908	50.4814993985331
rs12325419	A	G	A	G	-0.0224093	0.0088	0.116251	0.113399	FALSE	FALSE	FALSE	ebi-a-GCST90018832	16	70368909	0.0655	452280	0.8937	Diabetic nephropathy || id:ebi-a-GCST90018832	Diabetic nephropathy	Diabetic nephropathy || ||	TRUE	igd	16	70368909	0.00299209	3.29989e-14	457756	ebi-a-GCST90025994	Body mass index || id:ebi-a-GCST90025994	TRUE	reported	igd	2	1	TRUE	0.000122523675357059	56.0925751578636
rs12331308	A	G	A	G	-0.0150265	-0.0445	0.18231	0.227402	FALSE	FALSE	FALSE	ebi-a-GCST90018832	4	171613916	0.0519	452280	0.3917	Diabetic nephropathy || id:ebi-a-GCST90018832	Diabetic nephropathy	Diabetic nephropathy || ||	TRUE	igd	4	171613916	0.00248225	2.19999e-09	457756	ebi-a-GCST90025994	Body mass index || id:ebi-a-GCST90025994	TRUE	reported	igd	2	1	TRUE	8.00489834135881e-05	36.6456758025981
rs12344695	G	A	G	A	-0.0127294	-0.0374	0.448344	0.450966	FALSE	FALSE	FALSE	ebi-a-GCST90018832	9	81366176	0.0411	452280	0.3627	Diabetic nephropathy || id:ebi-a-GCST90018832	Diabetic nephropathy	Diabetic nephropathy || ||	TRUE	igd	9	81366176	0.0019264	6.09958e-11	457756	ebi-a-GCST90025994	Body mass index || id:ebi-a-GCST90025994	TRUE	reported	igd	2	1	TRUE	9.5377834689336e-05	43.6637498943016
rs12364470	G	T	G	T	0.0198778	0.0353	0.164684	0.180264	FALSE	FALSE	FALSE	ebi-a-GCST90018832	11	134601012	0.0557	452280	0.5264	Diabetic nephropathy || id:ebi-a-GCST90018832	Diabetic nephropathy	Diabetic nephropathy || ||	TRUE	igd	11	134601012	0.00258723	1.10002e-14	457756	ebi-a-GCST90025994	Body mass index || id:ebi-a-GCST90025994	TRUE	reported	igd	2	1	TRUE	0.000128936688171995	59.0288957478077
rs12435157	A	G	A	G	-0.0151386	0.1397	0.287152	0.236538	FALSE	FALSE	FALSE	ebi-a-GCST90018832	14	91526353	0.0494	452280	0.00466101	Diabetic nephropathy || id:ebi-a-GCST90018832	Diabetic nephropathy	Diabetic nephropathy || ||	TRUE	igd	14	91526353	0.00213042	8.30042e-13	457756	ebi-a-GCST90025994	Body mass index || id:ebi-a-GCST90025994	TRUE	reported	igd	2	1	TRUE	0.00011029581087643	50.4939178795461
rs12459368	G	A	G	A	-0.0176516	-0.0075	0.268346	0.295487	FALSE	FALSE	FALSE	ebi-a-GCST90018832	19	18459377	0.047	452280	0.8741	Diabetic nephropathy || id:ebi-a-GCST90018832	Diabetic nephropathy	Diabetic nephropathy || ||	TRUE	igd	19	18459377	0.0021701	2.90001e-16	457756	ebi-a-GCST90025994	Body mass index || id:ebi-a-GCST90025994	TRUE	reported	igd	2	1	TRUE	0.000144514641201768	66.1617164053815
rs12500459	A	G	A	G	0.018064	0.101	0.130077	0.138301	FALSE	FALSE	FALSE	ebi-a-GCST90018832	4	3284340	0.062	452280	0.1032	Diabetic nephropathy || id:ebi-a-GCST90018832	Diabetic nephropathy	Diabetic nephropathy || ||	TRUE	igd	4	3284340	0.00284879	2.80001e-10	457756	ebi-a-GCST90025994	Body mass index || id:ebi-a-GCST90025994	TRUE	reported	igd	2	1	TRUE	8.78283626126141e-05	40.2073156420725
rs12514473	C	T	C	T	-0.0172798	0.0555	0.241994	0.203025	FALSE	FALSE	FALSE	ebi-a-GCST90018832	5	80818639	0.0539	452280	0.3024	Diabetic nephropathy || id:ebi-a-GCST90018832	Diabetic nephropathy	Diabetic nephropathy || ||	TRUE	igd	5	80818639	0.00223449	7.89951e-15	457756	ebi-a-GCST90025994	Body mass index || id:ebi-a-GCST90025994	TRUE	reported	igd	2	1	TRUE	0.000130626055567934	59.8024111935317
rs12543508	T	C	T	C	0.02167	-0.0676	0.110003	0.111822	FALSE	FALSE	FALSE	ebi-a-GCST90018832	8	118897663	0.0632	452280	0.2847	Diabetic nephropathy || id:ebi-a-GCST90018832	Diabetic nephropathy	Diabetic nephropathy || ||	TRUE	igd	8	118897663	0.00306645	6.79986e-12	457756	ebi-a-GCST90025994	Body mass index || id:ebi-a-GCST90025994	TRUE	reported	igd	2	1	TRUE	0.000109084896575878	49.9394953918843
rs1260326	C	T	C	T	0.0110413	0.0724	0.59814	0.575691	FALSE	FALSE	FALSE	ebi-a-GCST90018832	2	27730940	0.0426	452280	0.0890902	Diabetic nephropathy || id:ebi-a-GCST90018832	Diabetic nephropathy	Diabetic nephropathy || ||	TRUE	igd	2	27730940	0.00196886	1.40001e-08	457756	ebi-a-GCST90025994	Body mass index || id:ebi-a-GCST90025994	TRUE	reported	igd	2	1	TRUE	6.86984386646598e-05	31.4491455997027
rs12639116	T	C	T	C	-0.0178611	-0.0173	0.0965193	0.0963536	FALSE	FALSE	FALSE	ebi-a-GCST90018832	3	62434127	0.0645	452280	0.788	Diabetic nephropathy || id:ebi-a-GCST90018832	Diabetic nephropathy	Diabetic nephropathy || ||	TRUE	igd	3	62434127	0.00324794	3.2e-08	457756	ebi-a-GCST90025994	Body mass index || id:ebi-a-GCST90025994	TRUE	reported	igd	2	1	TRUE	6.60598635772262e-05	30.2411645191321
rs12764049	G	A	G	A	0.0169401	-0.0086	0.225548	0.251312	FALSE	FALSE	FALSE	ebi-a-GCST90018832	10	104634956	0.0469	452280	0.8542	Diabetic nephropathy || id:ebi-a-GCST90018832	Diabetic nephropathy	Diabetic nephropathy || ||	TRUE	igd	10	104634956	0.00229743	1.9002e-13	457756	ebi-a-GCST90025994	Body mass index || id:ebi-a-GCST90025994	TRUE	reported	igd	2	1	TRUE	0.000118757689464229	54.3682640324252
rs12881629	G	A	G	A	0.0211716	-0.0395	0.0823494	0.0798249	FALSE	FALSE	FALSE	ebi-a-GCST90018832	14	101146413	0.0863	452280	0.6475	Diabetic nephropathy || id:ebi-a-GCST90018832	Diabetic nephropathy	Diabetic nephropathy || ||	TRUE	igd	14	101146413	0.00349524	3.89996e-10	457756	ebi-a-GCST90025994	Body mass index || id:ebi-a-GCST90025994	TRUE	reported	igd	2	1	TRUE	8.01464891328413e-05	36.6903165865742
rs12921986	G	A	G	A	0.0206874	0.1083	0.0779429	0.0707277	FALSE	FALSE	FALSE	ebi-a-GCST90018832	16	72312727	0.1001	452280	0.2793	Diabetic nephropathy || id:ebi-a-GCST90018832	Diabetic nephropathy	Diabetic nephropathy || ||	TRUE	igd	16	72312727	0.00358435	4.39997e-09	457756	ebi-a-GCST90025994	Body mass index || id:ebi-a-GCST90025994	TRUE	reported	igd	2	1	TRUE	7.27654725974579e-05	33.3111100420417
rs13006913	A	G	A	G	0.0117253	0.0043	0.704016	0.760124	FALSE	FALSE	FALSE	ebi-a-GCST90018832	2	161276989	0.0503	452280	0.932	Diabetic nephropathy || id:ebi-a-GCST90018832	Diabetic nephropathy	Diabetic nephropathy || ||	TRUE	igd	2	161276989	0.00208595	2.5e-08	457756	ebi-a-GCST90025994	Body mass index || id:ebi-a-GCST90025994	TRUE	reported	igd	2	1	TRUE	6.902018459143e-05	31.5964463700263
rs13038765	A	G	A	G	-0.017763	0.1735	0.101244	0.0852308	FALSE	FALSE	FALSE	ebi-a-GCST90018832	20	35780729	0.1083	452280	0.1093	Diabetic nephropathy || id:ebi-a-GCST90018832	Diabetic nephropathy	Diabetic nephropathy || ||	TRUE	igd	20	35780729	0.00320131	2.69998e-08	457756	ebi-a-GCST90025994	Body mass index || id:ebi-a-GCST90025994	TRUE	reported	igd	2	1	TRUE	6.72533488775482e-05	30.7875600286089
rs13054	C	T	C	T	-0.0129856	-0.0014	0.592398	0.542561	FALSE	FALSE	FALSE	ebi-a-GCST90018832	3	42438754	0.0418	452280	0.9728	Diabetic nephropathy || id:ebi-a-GCST90018832	Diabetic nephropathy	Diabetic nephropathy || ||	TRUE	igd	3	42438754	0.00196061	8.30042e-11	457756	ebi-a-GCST90025994	Body mass index || id:ebi-a-GCST90025994	TRUE	reported	igd	2	1	TRUE	9.58221591853795e-05	43.8671801036591
rs13107325	T	C	T	C	0.0456805	0.1914	0.074877	0.0591626	FALSE	FALSE	FALSE	ebi-a-GCST90018832	4	103188709	0.1388	452280	0.1678	Diabetic nephropathy || id:ebi-a-GCST90018832	Diabetic nephropathy	Diabetic nephropathy || ||	TRUE	igd	4	103188709	0.00369565	4.79954e-37	457756	ebi-a-GCST90025994	Body mass index || id:ebi-a-GCST90025994	TRUE	reported	igd	2	1	TRUE	0.000333657624861865	152.784
rs13201510	A	G	A	G	-0.0146235	0.0525	0.210349	0.159814	FALSE	FALSE	FALSE	ebi-a-GCST90018832	6	70335649	0.106	452280	0.6205	Diabetic nephropathy || id:ebi-a-GCST90018832	Diabetic nephropathy	Diabetic nephropathy || ||	TRUE	igd	6	70335649	0.00235141	8.70001e-10	457756	ebi-a-GCST90025994	Body mass index || id:ebi-a-GCST90025994	TRUE	reported	igd	2	1	TRUE	8.44841422663872e-05	38.6762215864146
rs13233916	G	C	G	C	-0.0235198	-0.052	0.0894452	0.163194	FALSE	TRUE	FALSE	ebi-a-GCST90018832	7	138874416	0.0569	452280	0.3604	Diabetic nephropathy || id:ebi-a-GCST90018832	Diabetic nephropathy	Diabetic nephropathy || ||	TRUE	igd	7	138874416	0.00336208	4.49987e-12	457756	ebi-a-GCST90025994	Body mass index || id:ebi-a-GCST90025994	TRUE	reported	igd	2	1	TRUE	0.000106898273040521	48.9383435017964
rs13243284	C	A	C	A	0.0178737	0.0389	0.420997	0.421498	FALSE	FALSE	FALSE	ebi-a-GCST90018832	7	103417139	0.0413	452280	0.3457	Diabetic nephropathy || id:ebi-a-GCST90018832	Diabetic nephropathy	Diabetic nephropathy || ||	TRUE	igd	7	103417139	0.00195512	9.20026e-21	457756	ebi-a-GCST90025994	Body mass index || id:ebi-a-GCST90025994	TRUE	reported	igd	2	1	TRUE	0.000182544503634238	83.5757330072848
rs13269000	C	T	C	T	0.0150973	0.1076	0.345338	0.326623	FALSE	FALSE	FALSE	ebi-a-GCST90018832	8	14095199	0.0506	452280	0.0333503	Diabetic nephropathy || id:ebi-a-GCST90018832	Diabetic nephropathy	Diabetic nephropathy || ||	TRUE	igd	8	14095199	0.00202005	5.79963e-14	457756	ebi-a-GCST90025994	Body mass index || id:ebi-a-GCST90025994	TRUE	reported	igd	2	1	TRUE	0.000122007715601695	55.8563347513432
rs13417131	C	T	C	T	0.0173561	0.0095	0.108875	0.104796	FALSE	FALSE	FALSE	ebi-a-GCST90018832	2	145618478	0.0763	452280	0.9008	Diabetic nephropathy || id:ebi-a-GCST90018832	Diabetic nephropathy	Diabetic nephropathy || ||	TRUE	igd	2	145618478	0.00306437	2.59998e-08	457756	ebi-a-GCST90025994	Body mass index || id:ebi-a-GCST90025994	TRUE	reported	igd	2	1	TRUE	7.00740799234963e-05	32.0789382833852
rs1364063	C	T	C	T	-0.0225768	-0.0504	0.408966	0.351107	FALSE	FALSE	FALSE	ebi-a-GCST90018832	16	69588572	0.0437	452280	0.2484	Diabetic nephropathy || id:ebi-a-GCST90018832	Diabetic nephropathy	Diabetic nephropathy || ||	TRUE	igd	16	69588572	0.00195178	2.60016e-32	457756	ebi-a-GCST90025994	Body mass index || id:ebi-a-GCST90025994	TRUE	reported	igd	2	1	TRUE	0.000292214709261827	133.801550804705
rs13642	T	A	T	A	-0.0172578	-0.0242	0.359833	0.346107	FALSE	TRUE	FALSE	ebi-a-GCST90018832	11	30432220	0.0436	452280	0.578599	Diabetic nephropathy || id:ebi-a-GCST90018832	Diabetic nephropathy	Diabetic nephropathy || ||	TRUE	igd	11	30432220	0.00199885	2.60016e-18	457756	ebi-a-GCST90025994	Body mass index || id:ebi-a-GCST90025994	TRUE	reported	igd	2	1	TRUE	0.000162819228121803	74.5432900306124
rs1406779	T	C	T	C	0.0223114	0.1083	0.319582	0.260402	FALSE	FALSE	FALSE	ebi-a-GCST90018832	3	131750352	0.0476	452280	0.0228602	Diabetic nephropathy || id:ebi-a-GCST90018832	Diabetic nephropathy	Diabetic nephropathy || ||	TRUE	igd	3	131750352	0.00204988	8.69961e-28	457756	ebi-a-GCST90025994	Body mass index || id:ebi-a-GCST90025994	TRUE	reported	igd	2	1	TRUE	0.000258732117177571	118.466312606377
rs1412971	T	G	T	G	-0.0148013	-0.0569	0.562787	0.565016	FALSE	FALSE	FALSE	ebi-a-GCST90018832	1	190205828	0.0415	452280	0.1701	Diabetic nephropathy || id:ebi-a-GCST90018832	Diabetic nephropathy	Diabetic nephropathy || ||	TRUE	igd	1	190205828	0.00192209	1.29987e-14	457756	ebi-a-GCST90025994	Body mass index || id:ebi-a-GCST90025994	TRUE	reported	igd	2	1	TRUE	0.00012952749953073	59.2994119247401
rs1426172	G	A	G	A	-0.0133091	0.0206	0.317623	0.361527	FALSE	FALSE	FALSE	ebi-a-GCST90018832	8	95615216	0.0421	452280	0.6243	Diabetic nephropathy || id:ebi-a-GCST90018832	Diabetic nephropathy	Diabetic nephropathy || ||	TRUE	igd	8	95615216	0.0020585	2.09991e-11	457756	ebi-a-GCST90025994	Body mass index || id:ebi-a-GCST90025994	TRUE	reported	igd	2	1	TRUE	9.13107543599542e-05	41.8016799942203
rs144443274	T	C	T	C	0.0207776	0.084	0.174821	0.137154	FALSE	FALSE	FALSE	ebi-a-GCST90018832	17	78449948	0.0612	452280	0.1702	Diabetic nephropathy || id:ebi-a-GCST90018832	Diabetic nephropathy	Diabetic nephropathy || ||	TRUE	igd	17	78449948	0.00254162	2.09991e-16	457756	ebi-a-GCST90025994	Body mass index || id:ebi-a-GCST90025994	TRUE	reported	igd	2	1	TRUE	0.000145972847017782	66.8294098930042
rs1462433	A	G	A	G	-0.0220522	-0.0455	0.298149	0.316819	FALSE	FALSE	FALSE	ebi-a-GCST90018832	8	76813268	0.0448	452280	0.3101	Diabetic nephropathy || id:ebi-a-GCST90018832	Diabetic nephropathy	Diabetic nephropathy || ||	TRUE	igd	8	76813268	0.00209967	1.99986e-25	457756	ebi-a-GCST90025994	Body mass index || id:ebi-a-GCST90025994	TRUE	reported	igd	2	1	TRUE	0.000240914573920373	110.306184237723
rs1484375	G	A	G	A	-0.0129024	-0.0246	0.778855	0.701004	FALSE	FALSE	FALSE	ebi-a-GCST90018832	9	109067561	0.0483	452280	0.610299	Diabetic nephropathy || id:ebi-a-GCST90018832	Diabetic nephropathy	Diabetic nephropathy || ||	TRUE	igd	9	109067561	0.00231221	9.09997e-09	457756	ebi-a-GCST90025994	Body mass index || id:ebi-a-GCST90025994	TRUE	reported	igd	2	1	TRUE	6.80178448247968e-05	31.1375584495489
rs1491905	C	T	C	T	-0.0167267	-0.0439	0.504707	0.474696	FALSE	FALSE	FALSE	ebi-a-GCST90018832	14	47296286	0.0422	452280	0.2987	Diabetic nephropathy || id:ebi-a-GCST90018832	Diabetic nephropathy	Diabetic nephropathy || ||	TRUE	igd	14	47296286	0.00192252	2.49977e-18	457756	ebi-a-GCST90025994	Body mass index || id:ebi-a-GCST90025994	TRUE	reported	igd	2	1	TRUE	0.000165338101177798	75.6966927139804
rs1578407	T	C	T	C	0.0125838	0.0567	0.729036	0.710402	FALSE	FALSE	FALSE	ebi-a-GCST90018832	20	17196608	0.0486	452280	0.2434	Diabetic nephropathy || id:ebi-a-GCST90018832	Diabetic nephropathy	Diabetic nephropathy || ||	TRUE	igd	20	17196608	0.00216651	1e-08	457756	ebi-a-GCST90025994	Body mass index || id:ebi-a-GCST90025994	TRUE	reported	igd	2	1	TRUE	7.36946849724489e-05	33.7365230273149
rs1579557	T	C	T	C	0.0230363	0.095	0.296075	0.303455	FALSE	FALSE	FALSE	ebi-a-GCST90018832	6	40371918	0.0442	452280	0.0316301	Diabetic nephropathy || id:ebi-a-GCST90018832	Diabetic nephropathy	Diabetic nephropathy || ||	TRUE	igd	6	40371918	0.00210048	1.39991e-27	457756	ebi-a-GCST90025994	Body mass index || id:ebi-a-GCST90025994	TRUE	reported	igd	2	1	TRUE	0.000262687982792263	120.278070478798
rs159037	C	T	C	T	0.0131645	-0.0626	0.253307	0.242371	FALSE	FALSE	FALSE	ebi-a-GCST90018832	5	94197477	0.0496	452280	0.2073	Diabetic nephropathy || id:ebi-a-GCST90018832	Diabetic nephropathy	Diabetic nephropathy || ||	TRUE	igd	5	94197477	0.00220473	4.09996e-09	457756	ebi-a-GCST90025994	Body mass index || id:ebi-a-GCST90025994	TRUE	reported	igd	2	1	TRUE	7.78807355238451e-05	35.6529948904479
rs1657930	A	G	A	G	-0.0147055	-0.015	0.803877	0.797919	FALSE	FALSE	FALSE	ebi-a-GCST90018832	15	57120989	0.0537	452280	0.7796	Diabetic nephropathy || id:ebi-a-GCST90018832	Diabetic nephropathy	Diabetic nephropathy || ||	TRUE	igd	15	57120989	0.00242372	6.19998e-10	457756	ebi-a-GCST90025994	Body mass index || id:ebi-a-GCST90025994	TRUE	reported	igd	2	1	TRUE	8.04129006176074e-05	36.8122870920957
rs16826093	A	T	A	T	0.0179031	0.0702	0.209592	0.196324	FALSE	TRUE	FALSE	ebi-a-GCST90018832	1	39815143	0.0527	452280	0.1826	Diabetic nephropathy || id:ebi-a-GCST90018832	Diabetic nephropathy	Diabetic nephropathy || ||	TRUE	igd	1	39815143	0.00235234	4.00037e-15	457756	ebi-a-GCST90025994	Body mass index || id:ebi-a-GCST90025994	TRUE	reported	igd	2	1	TRUE	0.00012652236198761	57.9234459004662
rs16904538	A	G	A	G	0.0169142	0.1	0.115962	0.130792	FALSE	FALSE	FALSE	ebi-a-GCST90018832	8	132881255	0.0678	452280	0.1402	Diabetic nephropathy || id:ebi-a-GCST90018832	Diabetic nephropathy	Diabetic nephropathy || ||	TRUE	igd	8	132881255	0.00299722	1.40001e-08	457756	ebi-a-GCST90025994	Body mass index || id:ebi-a-GCST90025994	TRUE	reported	igd	2	1	TRUE	6.95667028588469e-05	31.846651967023
rs17040743	C	A	C	A	0.0115571	0.039	0.374098	0.322171	FALSE	FALSE	FALSE	ebi-a-GCST90018832	4	162107120	0.0444	452280	0.3797	Diabetic nephropathy || id:ebi-a-GCST90018832	Diabetic nephropathy	Diabetic nephropathy || ||	TRUE	igd	4	162107120	0.00197858	1.29999e-09	457756	ebi-a-GCST90025994	Body mass index || id:ebi-a-GCST90025994	TRUE	reported	igd	2	1	TRUE	7.45287948223593e-05	34.1183967481052
rs17071756	C	T	C	T	0.0149498	-0.1052	0.169182	0.170204	FALSE	FALSE	FALSE	ebi-a-GCST90018832	6	142715195	0.0557	452280	0.0589495	Diabetic nephropathy || id:ebi-a-GCST90018832	Diabetic nephropathy	Diabetic nephropathy || ||	TRUE	igd	6	142715195	0.00261822	2.19999e-08	457756	ebi-a-GCST90025994	Body mass index || id:ebi-a-GCST90025994	TRUE	reported	igd	2	1	TRUE	7.12186138887389e-05	32.602927317318
rs17425707	C	T	C	T	0.0185731	0.0506	0.103981	0.0940775	FALSE	FALSE	FALSE	ebi-a-GCST90018832	1	57874879	0.0864	452280	0.558	Diabetic nephropathy || id:ebi-a-GCST90018832	Diabetic nephropathy	Diabetic nephropathy || ||	TRUE	igd	1	57874879	0.00312603	1.5e-08	457756	ebi-a-GCST90025994	Body mass index || id:ebi-a-GCST90025994	TRUE	reported	igd	2	1	TRUE	7.71107585565397e-05	35.3004802190974
rs17782313	C	T	C	T	0.0538326	0.2108	0.232975	0.221094	FALSE	FALSE	FALSE	ebi-a-GCST90018832	18	57851097	0.0513	452280	3.94603e-05	Diabetic nephropathy || id:ebi-a-GCST90018832	Diabetic nephropathy	Diabetic nephropathy || ||	TRUE	igd	18	57851097	0.00227322	3.89942e-125	457756	ebi-a-GCST90025994	Body mass index || id:ebi-a-GCST90025994	TRUE	reported	igd	2	1	TRUE	0.00122360712795107	560.79725276393
rs1784302	G	C	G	C	0.0130642	0.0468	0.393989	0.318876	FALSE	TRUE	FALSE	ebi-a-GCST90018832	11	118940957	0.0464	452280	0.3132	Diabetic nephropathy || id:ebi-a-GCST90018832	Diabetic nephropathy	Diabetic nephropathy || ||	TRUE	igd	11	118940957	0.00204606	4e-10	457756	ebi-a-GCST90025994	Body mass index || id:ebi-a-GCST90025994	TRUE	reported	igd	2	1	TRUE	8.90545651785051e-05	40.7687140688257
rs179442	T	C	T	C	-0.0180531	-0.0111	0.338243	0.36417	FALSE	FALSE	FALSE	ebi-a-GCST90018832	8	116669769	0.042	452280	0.791199	Diabetic nephropathy || id:ebi-a-GCST90018832	Diabetic nephropathy	Diabetic nephropathy || ||	TRUE	igd	8	116669769	0.00202864	1.69981e-19	457756	ebi-a-GCST90025994	Body mass index || id:ebi-a-GCST90025994	TRUE	reported	igd	2	1	TRUE	0.00017297543536378	79.1938960381573
rs1800437	C	G	C	G	-0.0340471	-0.0247	0.1936	0.213091	FALSE	TRUE	FALSE	ebi-a-GCST90018832	19	46181392	0.0486	452280	0.611299	Diabetic nephropathy || id:ebi-a-GCST90018832	Diabetic nephropathy	Diabetic nephropathy || ||	TRUE	igd	19	46181392	0.00243723	4.90004e-44	457756	ebi-a-GCST90025994	Body mass index || id:ebi-a-GCST90025994	TRUE	reported	igd	2	1	TRUE	0.000426135846700913	195.148548162533
rs1805123	G	T	G	T	-0.0162643	-0.0278	0.243161	0.188151	FALSE	FALSE	FALSE	ebi-a-GCST90018832	7	150645534	0.0999	452280	0.780601	Diabetic nephropathy || id:ebi-a-GCST90018832	Diabetic nephropathy	Diabetic nephropathy || ||	TRUE	igd	7	150645534	0.00224704	3.80014e-13	457756	ebi-a-GCST90025994	Body mass index || id:ebi-a-GCST90025994	TRUE	reported	igd	2	1	TRUE	0.000114436719162349	52.3898612672826
rs1837680	A	G	A	G	-0.0140327	-0.1104	0.220508	0.198526	FALSE	FALSE	FALSE	ebi-a-GCST90018832	11	76501451	0.051	452280	0.0304902	Diabetic nephropathy || id:ebi-a-GCST90018832	Diabetic nephropathy	Diabetic nephropathy || ||	TRUE	igd	11	76501451	0.00231472	1.7e-09	457756	ebi-a-GCST90025994	Body mass index || id:ebi-a-GCST90025994	TRUE	reported	igd	2	1	TRUE	8.02817147974221e-05	36.7522266071538
rs1860561	A	G	A	G	0.0145526	-0.0095	0.22748	0.238633	FALSE	FALSE	FALSE	ebi-a-GCST90018832	12	110783241	0.0526	452280	0.856	Diabetic nephropathy || id:ebi-a-GCST90018832	Diabetic nephropathy	Diabetic nephropathy || ||	TRUE	igd	12	110783241	0.0023015	1.5e-10	457756	ebi-a-GCST90025994	Body mass index || id:ebi-a-GCST90025994	TRUE	reported	igd	2	1	TRUE	8.73347838912794e-05	39.9813384269199
rs1884630	G	A	G	A	-0.0162546	-0.0683	0.191533	0.216163	FALSE	FALSE	FALSE	ebi-a-GCST90018832	14	29670290	0.0483	452280	0.157	Diabetic nephropathy || id:ebi-a-GCST90018832	Diabetic nephropathy	Diabetic nephropathy || ||	TRUE	igd	14	29670290	0.00244075	5.30029e-11	457756	ebi-a-GCST90025994	Body mass index || id:ebi-a-GCST90025994	TRUE	reported	igd	2	1	TRUE	9.68790465088694e-05	44.3510677447758
rs1927788	C	A	C	A	0.0121623	0.0132	0.465294	0.52475	FALSE	FALSE	FALSE	ebi-a-GCST90018832	13	96928031	0.0417	452280	0.7511	Diabetic nephropathy || id:ebi-a-GCST90018832	Diabetic nephropathy	Diabetic nephropathy || ||	TRUE	igd	13	96928031	0.00192686	1e-10	457756	ebi-a-GCST90025994	Body mass index || id:ebi-a-GCST90025994	TRUE	reported	igd	2	1	TRUE	8.70280510768376e-05	39.8409057690089
rs1937462	G	A	G	A	0.0113465	0.0275	0.593004	0.564341	FALSE	FALSE	FALSE	ebi-a-GCST90018832	1	66337832	0.0429	452280	0.5213	Diabetic nephropathy || id:ebi-a-GCST90018832	Diabetic nephropathy	Diabetic nephropathy || ||	TRUE	igd	1	66337832	0.00194168	4.09996e-09	457756	ebi-a-GCST90025994	Body mass index || id:ebi-a-GCST90025994	TRUE	reported	igd	2	1	TRUE	7.45936877248528e-05	34.1481061639699
rs1949203	G	A	G	A	0.0138924	0.0658	0.763985	0.789547	FALSE	FALSE	FALSE	ebi-a-GCST90018832	13	65469787	0.0491	452280	0.1802	Diabetic nephropathy || id:ebi-a-GCST90018832	Diabetic nephropathy	Diabetic nephropathy || ||	TRUE	igd	13	65469787	0.00226293	1e-09	457756	ebi-a-GCST90025994	Body mass index || id:ebi-a-GCST90025994	TRUE	reported	igd	2	1	TRUE	8.23270431423162e-05	37.688636100538
rs1951716	T	C	T	C	0.020208	0.03	0.631281	0.532467	FALSE	FALSE	FALSE	ebi-a-GCST90018832	14	94007075	0.0439	452280	0.495	Diabetic nephropathy || id:ebi-a-GCST90018832	Diabetic nephropathy	Diabetic nephropathy || ||	TRUE	igd	14	94007075	0.00200347	1.39991e-24	457756	ebi-a-GCST90025994	Body mass index || id:ebi-a-GCST90025994	TRUE	reported	igd	2	1	TRUE	0.000222203257389728	101.737036184015
rs1970801	T	G	T	G	-0.0107918	-0.0734	0.594412	0.554574	FALSE	FALSE	FALSE	ebi-a-GCST90018832	4	96070525	0.0417	452280	0.0783502	Diabetic nephropathy || id:ebi-a-GCST90018832	Diabetic nephropathy	Diabetic nephropathy || ||	TRUE	igd	4	96070525	0.00195376	3.79997e-08	457756	ebi-a-GCST90025994	Body mass index || id:ebi-a-GCST90025994	TRUE	reported	igd	2	1	TRUE	6.66472689107392e-05	30.5100873469624
rs197393	C	T	C	T	0.0139946	-0.0113	0.379203	0.391546	FALSE	FALSE	FALSE	ebi-a-GCST90018832	1	112298829	0.0417	452280	0.7863	Diabetic nephropathy || id:ebi-a-GCST90018832	Diabetic nephropathy	Diabetic nephropathy || ||	TRUE	igd	1	112298829	0.0019676	2.49977e-13	457756	ebi-a-GCST90025994	Body mass index || id:ebi-a-GCST90025994	TRUE	reported	igd	2	1	TRUE	0.000110500772403588	50.5877605574476
rs1973993	C	T	C	T	0.0194583	0.0222	0.597124	0.656252	FALSE	FALSE	FALSE	ebi-a-GCST90018832	1	96943994	0.0438	452280	0.611799	Diabetic nephropathy || id:ebi-a-GCST90018832	Diabetic nephropathy	Diabetic nephropathy || ||	TRUE	igd	1	96943994	0.00194324	2.29985e-23	457756	ebi-a-GCST90025994	Body mass index || id:ebi-a-GCST90025994	TRUE	reported	igd	2	1	TRUE	0.00021899174488484	100.26630468103
rs2015407	G	A	G	A	-0.0180952	-0.0853	0.65016	0.621861	FALSE	FALSE	FALSE	ebi-a-GCST90018832	14	103274547	0.0423	452280	0.0437603	Diabetic nephropathy || id:ebi-a-GCST90018832	Diabetic nephropathy	Diabetic nephropathy || ||	TRUE	igd	14	103274547	0.00201203	3.40017e-20	457756	ebi-a-GCST90025994	Body mass index || id:ebi-a-GCST90025994	TRUE	reported	igd	2	1	TRUE	0.000176663607703876	80.8827621214373
rs2017657	T	G	T	G	-0.0191676	-0.0561	0.573726	0.492751	FALSE	FALSE	FALSE	ebi-a-GCST90018832	8	73426371	0.0432	452280	0.1943	Diabetic nephropathy || id:ebi-a-GCST90018832	Diabetic nephropathy	Diabetic nephropathy || ||	TRUE	igd	8	73426371	0.00194294	6.59933e-23	457756	ebi-a-GCST90025994	Body mass index || id:ebi-a-GCST90025994	TRUE	reported	igd	2	1	TRUE	0.00021256429951737	97.3228457238025
rs2072758	T	C	T	C	0.0218444	0.085	0.110715	0.126995	FALSE	FALSE	FALSE	ebi-a-GCST90018832	1	174525917	0.0661	452280	0.1982	Diabetic nephropathy || id:ebi-a-GCST90018832	Diabetic nephropathy	Diabetic nephropathy || ||	TRUE	igd	1	174525917	0.00303827	8.99912e-13	457756	ebi-a-GCST90025994	Body mass index || id:ebi-a-GCST90025994	TRUE	reported	igd	2	1	TRUE	0.000112913124244395	51.692271011188
rs2074613	T	C	T	C	0.0123085	-0.0266	0.55981	0.529028	FALSE	FALSE	FALSE	ebi-a-GCST90018832	5	139714564	0.041	452280	0.517399	Diabetic nephropathy || id:ebi-a-GCST90018832	Diabetic nephropathy	Diabetic nephropathy || ||	TRUE	igd	5	139714564	0.00193109	2.1e-10	457756	ebi-a-GCST90025994	Body mass index || id:ebi-a-GCST90025994	TRUE	reported	igd	2	1	TRUE	8.87427009228427e-05	40.6259315731303
rs2076561	A	G	A	G	0.0149942	0.0717	0.332969	0.40167	FALSE	FALSE	FALSE	ebi-a-GCST90018832	20	25193949	0.043	452280	0.0957194	Diabetic nephropathy || id:ebi-a-GCST90018832	Diabetic nephropathy	Diabetic nephropathy || ||	TRUE	igd	20	25193949	0.00204906	5.90065e-13	457756	ebi-a-GCST90025994	Body mass index || id:ebi-a-GCST90025994	TRUE	reported	igd	2	1	TRUE	0.000116964051276839	53.5470254052035
rs2076603	A	G	A	G	-0.0128178	0.012	0.634409	0.555369	FALSE	FALSE	FALSE	ebi-a-GCST90018832	1	17319011	0.042	452280	0.7751	Diabetic nephropathy || id:ebi-a-GCST90018832	Diabetic nephropathy	Diabetic nephropathy || ||	TRUE	igd	1	17319011	0.00202044	1.2e-10	457756	ebi-a-GCST90025994	Body mass index || id:ebi-a-GCST90025994	TRUE	reported	igd	2	1	TRUE	8.79149711060942e-05	40.2469679947274
rs2110499	G	A	G	A	0.0143076	-0.0252	0.464421	0.499052	FALSE	FALSE	FALSE	ebi-a-GCST90018832	4	18381312	0.0424	452280	0.5516	Diabetic nephropathy || id:ebi-a-GCST90018832	Diabetic nephropathy	Diabetic nephropathy || ||	TRUE	igd	4	18381312	0.001924	3.10027e-14	457756	ebi-a-GCST90025994	Body mass index || id:ebi-a-GCST90025994	TRUE	reported	igd	2	1	TRUE	0.000120791656416864	55.2995436149176
rs215614	A	G	A	G	-0.0153913	0.0448	0.628053	0.580818	FALSE	FALSE	FALSE	ebi-a-GCST90018832	7	32347335	0.0447	452280	0.316	Diabetic nephropathy || id:ebi-a-GCST90018832	Diabetic nephropathy	Diabetic nephropathy || ||	TRUE	igd	7	32347335	0.00198755	1.10002e-14	457756	ebi-a-GCST90025994	Body mass index || id:ebi-a-GCST90025994	TRUE	reported	igd	2	1	TRUE	0.000130985597480139	59.9670360069639
rs2172131	C	T	C	T	-0.0140276	-0.0661	0.579005	0.646778	FALSE	FALSE	FALSE	ebi-a-GCST90018832	10	133978962	0.0445	452280	0.1376	Diabetic nephropathy || id:ebi-a-GCST90018832	Diabetic nephropathy	Diabetic nephropathy || ||	TRUE	igd	10	133978962	0.00194543	8.80035e-13	457756	ebi-a-GCST90025994	Body mass index || id:ebi-a-GCST90025994	TRUE	reported	igd	2	1	TRUE	0.000113567001548092	51.9916537628686
rs217669	C	T	C	T	0.017721	0.0622	0.271366	0.287043	FALSE	FALSE	FALSE	ebi-a-GCST90018832	14	62360075	0.0475	452280	0.1905	Diabetic nephropathy || id:ebi-a-GCST90018832	Diabetic nephropathy	Diabetic nephropathy || ||	TRUE	igd	14	62360075	0.00216364	1.80011e-15	457756	ebi-a-GCST90025994	Body mass index || id:ebi-a-GCST90025994	TRUE	reported	igd	2	1	TRUE	0.000146523998902339	67.0817756835678
rs2188806	T	C	T	C	0.0117326	-0.0227	0.475996	0.434351	FALSE	FALSE	FALSE	ebi-a-GCST90018832	7	93106237	0.0418	452280	0.5877	Diabetic nephropathy || id:ebi-a-GCST90018832	Diabetic nephropathy	Diabetic nephropathy || ||	TRUE	igd	7	93106237	0.00192203	1.89998e-09	457756	ebi-a-GCST90025994	Body mass index || id:ebi-a-GCST90025994	TRUE	reported	igd	2	1	TRUE	8.13952025905527e-05	37.2620125156935
rs2228215	G	A	G	A	-0.0139062	-0.0594	0.350792	0.333789	FALSE	FALSE	FALSE	ebi-a-GCST90018832	6	12120445	0.0436	452280	0.1734	Diabetic nephropathy || id:ebi-a-GCST90018832	Diabetic nephropathy	Diabetic nephropathy || ||	TRUE	igd	6	12120445	0.00202222	1.39991e-11	457756	ebi-a-GCST90025994	Body mass index || id:ebi-a-GCST90025994	TRUE	reported	igd	2	1	TRUE	0.000103295459343853	47.288794414227
rs2228550	G	T	G	T	0.0129267	-0.0192	0.640763	0.571609	FALSE	FALSE	FALSE	ebi-a-GCST90018832	1	32164206	0.0435	452280	0.658901	Diabetic nephropathy || id:ebi-a-GCST90018832	Diabetic nephropathy	Diabetic nephropathy || ||	TRUE	igd	1	32164206	0.00203565	4e-10	457756	ebi-a-GCST90025994	Body mass index || id:ebi-a-GCST90025994	TRUE	reported	igd	2	1	TRUE	8.80839575961782e-05	40.3243358525703
rs2231142	T	G	T	G	-0.0200575	-0.0277	0.112987	0.147969	FALSE	FALSE	FALSE	ebi-a-GCST90018832	4	89052323	0.0646	452280	0.668099	Diabetic nephropathy || id:ebi-a-GCST90018832	Diabetic nephropathy	Diabetic nephropathy || ||	TRUE	igd	4	89052323	0.00303428	1.39991e-11	457756	ebi-a-GCST90025994	Body mass index || id:ebi-a-GCST90025994	TRUE	reported	igd	2	1	TRUE	9.54479912128826e-05	43.6958704527209
rs2234458	T	C	T	C	-0.0188257	5e-04	0.636836	0.609931	FALSE	FALSE	FALSE	ebi-a-GCST90018832	11	65639374	0.0435	452280	0.9911	Diabetic nephropathy || id:ebi-a-GCST90018832	Diabetic nephropathy	Diabetic nephropathy || ||	TRUE	igd	11	65639374	0.00200165	2.90001e-21	457756	ebi-a-GCST90025994	Body mass index || id:ebi-a-GCST90025994	TRUE	reported	igd	2	1	TRUE	0.000193200402124185	88.4553464824647
rs2250377	G	A	G	A	-0.023556	-0.0423	0.660623	0.724048	FALSE	FALSE	FALSE	ebi-a-GCST90018832	1	201860626	0.0472	452280	0.3704	Diabetic nephropathy || id:ebi-a-GCST90018832	Diabetic nephropathy	Diabetic nephropathy || ||	TRUE	igd	1	201860626	0.00203198	1.50003e-31	457756	ebi-a-GCST90025994	Body mass index || id:ebi-a-GCST90025994	TRUE	reported	igd	2	1	TRUE	0.00029349635037759	134.388570925843
rs2271264	A	G	A	G	0.0248187	0.0145	0.0903739	0.123638	FALSE	FALSE	FALSE	ebi-a-GCST90018832	17	46507417	0.0617	452280	0.8142	Diabetic nephropathy || id:ebi-a-GCST90018832	Diabetic nephropathy	Diabetic nephropathy || ||	TRUE	igd	17	46507417	0.00335563	1.69981e-13	457756	ebi-a-GCST90025994	Body mass index || id:ebi-a-GCST90025994	TRUE	reported	igd	2	1	TRUE	0.000119487914335517	54.7026070391641
rs2271818	G	C	G	C	-0.011986	-0.0368	0.333753	0.388652	FALSE	TRUE	FALSE	ebi-a-GCST90018832	11	43905440	0.0426	452280	0.3868	Diabetic nephropathy || id:ebi-a-GCST90018832	Diabetic nephropathy	Diabetic nephropathy || ||	TRUE	igd	11	43905440	0.00207412	1.09999e-08	457756	ebi-a-GCST90025994	Body mass index || id:ebi-a-GCST90025994	TRUE	reported	igd	2	1	TRUE	7.29482806907421e-05	33.3948
rs2273699	G	A	G	A	-0.0152846	-0.0177	0.337457	0.303245	FALSE	FALSE	FALSE	ebi-a-GCST90018832	14	103923475	0.0454	452280	0.6959	Diabetic nephropathy || id:ebi-a-GCST90018832	Diabetic nephropathy	Diabetic nephropathy || ||	TRUE	igd	14	103923475	0.0020468	2.19989e-14	457756	ebi-a-GCST90025994	Body mass index || id:ebi-a-GCST90025994	TRUE	reported	igd	2	1	TRUE	0.000121806479196256	55.7641955183244
rs2274316	A	C	A	C	0.0128401	-0.0134	0.650181	0.652087	FALSE	FALSE	FALSE	ebi-a-GCST90018832	1	156446242	0.0425	452280	0.7524	Diabetic nephropathy || id:ebi-a-GCST90018832	Diabetic nephropathy	Diabetic nephropathy || ||	TRUE	igd	1	156446242	0.00201515	4.79999e-10	457756	ebi-a-GCST90025994	Body mass index || id:ebi-a-GCST90025994	TRUE	reported	igd	2	1	TRUE	8.86848614410131e-05	40.5994506207224
rs2275527	A	G	A	G	0.0151186	0.034	0.233555	0.206595	FALSE	FALSE	FALSE	ebi-a-GCST90018832	1	11190646	0.0513	452280	0.5066	Diabetic nephropathy || id:ebi-a-GCST90018832	Diabetic nephropathy	Diabetic nephropathy || ||	TRUE	igd	1	11190646	0.00228662	2.19989e-11	457756	ebi-a-GCST90025994	Body mass index || id:ebi-a-GCST90025994	TRUE	reported	igd	2	1	TRUE	9.54903840007884e-05	43.7152796267351
rs2276190	A	G	A	G	0.0146262	0.0372	0.271493	0.311659	FALSE	FALSE	FALSE	ebi-a-GCST90018832	18	63430340	0.0433	452280	0.3904	Diabetic nephropathy || id:ebi-a-GCST90018832	Diabetic nephropathy	Diabetic nephropathy || ||	TRUE	igd	18	63430340	0.00217269	6.59933e-12	457756	ebi-a-GCST90025994	Body mass index || id:ebi-a-GCST90025994	TRUE	reported	igd	2	1	TRUE	9.89897998422244e-05	45.3174628035499
rs2276707	T	C	T	C	-0.0147476	0.0374	0.169353	0.191273	FALSE	FALSE	FALSE	ebi-a-GCST90018832	3	119534153	0.0536	452280	0.4852	Diabetic nephropathy || id:ebi-a-GCST90018832	Diabetic nephropathy	Diabetic nephropathy || ||	TRUE	igd	3	119534153	0.00256968	7.39997e-09	457756	ebi-a-GCST90025994	Body mass index || id:ebi-a-GCST90025994	TRUE	reported	igd	2	1	TRUE	7.1948097968975e-05	32.9368993849539
rs2277158	G	A	G	A	0.0130194	0.0285	0.417774	0.434001	FALSE	FALSE	FALSE	ebi-a-GCST90018832	9	129453229	0.0418	452280	0.4955	Diabetic nephropathy || id:ebi-a-GCST90018832	Diabetic nephropathy	Diabetic nephropathy || ||	TRUE	igd	9	129453229	0.00194583	4.79954e-11	457756	ebi-a-GCST90025994	Body mass index || id:ebi-a-GCST90025994	TRUE	reported	igd	2	1	TRUE	9.77902673152473e-05	44.7682639251202
rs2279574	A	C	A	C	-0.0151311	0.0542	0.537876	0.556231	FALSE	FALSE	FALSE	ebi-a-GCST90018832	12	89745477	0.0418	452280	0.1951	Diabetic nephropathy || id:ebi-a-GCST90018832	Diabetic nephropathy	Diabetic nephropathy || ||	TRUE	igd	12	89745477	0.00194854	2.09991e-15	457756	ebi-a-GCST90025994	Body mass index || id:ebi-a-GCST90025994	TRUE	reported	igd	2	1	TRUE	0.000131713745607387	60.3004363030911
rs2289322	T	G	T	G	0.0161945	-0.0089	0.146974	0.140111	FALSE	FALSE	FALSE	ebi-a-GCST90018832	18	1884329	0.0563	452280	0.8739	Diabetic nephropathy || id:ebi-a-GCST90018832	Diabetic nephropathy	Diabetic nephropathy || ||	TRUE	igd	18	1884329	0.00271552	9.09997e-10	457756	ebi-a-GCST90025994	Body mass index || id:ebi-a-GCST90025994	TRUE	reported	igd	2	1	TRUE	7.76893144885342e-05	35.5653575126292
rs2290081	T	C	T	C	0.0112273	-0.02	0.345438	0.40416	FALSE	FALSE	FALSE	ebi-a-GCST90018832	3	81810725	0.0417	452280	0.630999	Diabetic nephropathy || id:ebi-a-GCST90018832	Diabetic nephropathy	Diabetic nephropathy || ||	TRUE	igd	3	81810725	0.00201119	7.39997e-09	457756	ebi-a-GCST90025994	Body mass index || id:ebi-a-GCST90025994	TRUE	reported	igd	2	1	TRUE	6.80739329037373e-05	31.163236486487
rs2292238	C	A	C	A	-0.016157	0.0352	0.405294	0.390013	FALSE	FALSE	FALSE	ebi-a-GCST90018832	12	56493822	0.0422	452280	0.4047	Diabetic nephropathy || id:ebi-a-GCST90018832	Diabetic nephropathy	Diabetic nephropathy || ||	TRUE	igd	12	56493822	0.00196705	3.29989e-16	457756	ebi-a-GCST90025994	Body mass index || id:ebi-a-GCST90025994	TRUE	reported	igd	2	1	TRUE	0.000147364407268892	67.4665890588714
rs2306540	T	C	T	C	0.0128051	0.004	0.306819	0.270911	FALSE	FALSE	FALSE	ebi-a-GCST90018832	12	133428131	0.0471	452280	0.9321	Diabetic nephropathy || id:ebi-a-GCST90018832	Diabetic nephropathy	Diabetic nephropathy || ||	TRUE	igd	12	133428131	0.00209058	5.49997e-10	457756	ebi-a-GCST90025994	Body mass index || id:ebi-a-GCST90025994	TRUE	reported	igd	2	1	TRUE	8.19525983510114e-05	37.5172043379472
rs2306593	T	C	T	C	-0.0162214	-0.0203	0.48188	0.510305	FALSE	FALSE	FALSE	ebi-a-GCST90018832	17	34866546	0.0411	452280	0.6215	Diabetic nephropathy || id:ebi-a-GCST90018832	Diabetic nephropathy	Diabetic nephropathy || ||	TRUE	igd	17	34866546	0.00194779	6.00067e-17	457756	ebi-a-GCST90025994	Body mass index || id:ebi-a-GCST90025994	TRUE	reported	igd	2	1	TRUE	0.000151492998095641	69.3570329551334
rs2307111	C	T	C	T	-0.0283623	-0.077	0.383176	0.438749	FALSE	FALSE	FALSE	ebi-a-GCST90018832	5	75003678	0.0415	452280	0.0632397	Diabetic nephropathy || id:ebi-a-GCST90018832	Diabetic nephropathy	Diabetic nephropathy || ||	TRUE	igd	5	75003678	0.00198995	2.70023e-47	457756	ebi-a-GCST90025994	Body mass index || id:ebi-a-GCST90025994	TRUE	reported	igd	2	1	TRUE	0.000443579872377482	203.140569968383
rs2309838	C	T	C	T	-0.0164149	0.0149	0.401463	0.420694	FALSE	FALSE	FALSE	ebi-a-GCST90018832	2	100838455	0.0416	452280	0.7195	Diabetic nephropathy || id:ebi-a-GCST90018832	Diabetic nephropathy	Diabetic nephropathy || ||	TRUE	igd	2	100838455	0.0019445	3.19963e-17	457756	ebi-a-GCST90025994	Body mass index || id:ebi-a-GCST90025994	TRUE	reported	igd	2	1	TRUE	0.000155653516806235	71.2621121304894
rs236667	C	A	C	A	0.0229776	0.0152	0.585866	0.4853	FALSE	FALSE	FALSE	ebi-a-GCST90018832	7	75054898	0.0523	452280	0.771299	Diabetic nephropathy || id:ebi-a-GCST90018832	Diabetic nephropathy	Diabetic nephropathy || ||	TRUE	igd	7	75054898	0.00198213	2.39994e-31	457756	ebi-a-GCST90025994	Body mass index || id:ebi-a-GCST90025994	TRUE	reported	igd	2	1	TRUE	0.000293483397377367	134.382638156274
rs2373284	C	T	C	T	-0.0110044	-0.0402	0.391661	0.479091	FALSE	FALSE	FALSE	ebi-a-GCST90018832	7	147674912	0.0422	452280	0.3403	Diabetic nephropathy || id:ebi-a-GCST90018832	Diabetic nephropathy	Diabetic nephropathy || ||	TRUE	igd	7	147674912	0.00196726	4.49997e-08	457756	ebi-a-GCST90025994	Body mass index || id:ebi-a-GCST90025994	TRUE	reported	igd	2	1	TRUE	6.83510959083058e-05	31.2901262708323
rs2385403	T	C	T	C	-0.0199198	0.0164	0.151317	0.109213	FALSE	FALSE	FALSE	ebi-a-GCST90018832	2	220197424	0.0804	452280	0.8387	Diabetic nephropathy || id:ebi-a-GCST90018832	Diabetic nephropathy	Diabetic nephropathy || ||	TRUE	igd	2	220197424	0.00267355	5.70033e-14	457756	ebi-a-GCST90025994	Body mass index || id:ebi-a-GCST90025994	TRUE	reported	igd	2	1	TRUE	0.000121256943347756	55.5125821312354
rs2472297	T	C	T	C	0.0140593	0.0453	0.262581	0.261652	FALSE	FALSE	FALSE	ebi-a-GCST90018832	15	75027880	0.0526	452280	0.3892	Diabetic nephropathy || id:ebi-a-GCST90018832	Diabetic nephropathy	Diabetic nephropathy || ||	TRUE	igd	15	75027880	0.00218825	8.4004e-11	457756	ebi-a-GCST90025994	Body mass index || id:ebi-a-GCST90025994	TRUE	reported	igd	2	1	TRUE	9.01696355766058e-05	41.2792334971749
rs2510344	C	T	C	T	-0.0205991	-0.0025	0.48591	0.540268	FALSE	FALSE	FALSE	ebi-a-GCST90018832	18	21113285	0.0416	452280	0.9523	Diabetic nephropathy || id:ebi-a-GCST90018832	Diabetic nephropathy	Diabetic nephropathy || ||	TRUE	igd	18	21113285	0.00194059	9.8992e-27	457756	ebi-a-GCST90025994	Body mass index || id:ebi-a-GCST90025994	TRUE	reported	igd	2	1	TRUE	0.000246086608481673	112.674857152378
rs2609188	C	T	C	T	-0.0131735	-0.0706	0.438325	0.495192	FALSE	FALSE	FALSE	ebi-a-GCST90018832	2	6159942	0.0412	452280	0.0871004	Diabetic nephropathy || id:ebi-a-GCST90018832	Diabetic nephropathy	Diabetic nephropathy || ||	TRUE	igd	2	6159942	0.00192117	2.60016e-12	457756	ebi-a-GCST90025994	Body mass index || id:ebi-a-GCST90025994	TRUE	reported	igd	2	1	TRUE	0.000102705122968544	47.0185099011841
rs2615613	T	G	T	G	-0.0197929	-0.0366	0.0823497	0.0878209	FALSE	FALSE	FALSE	ebi-a-GCST90018832	18	76754871	0.074	452280	0.621001	Diabetic nephropathy || id:ebi-a-GCST90018832	Diabetic nephropathy	Diabetic nephropathy || ||	TRUE	igd	18	76754871	0.00353584	3.29997e-08	457756	ebi-a-GCST90025994	Body mass index || id:ebi-a-GCST90025994	TRUE	reported	igd	2	1	TRUE	6.84494366390774e-05	31.3351482925318
rs2627323	T	C	T	C	0.0112104	0.038	0.466098	0.363886	FALSE	FALSE	FALSE	ebi-a-GCST90018832	15	81021383	0.045	452280	0.3979	Diabetic nephropathy || id:ebi-a-GCST90018832	Diabetic nephropathy	Diabetic nephropathy || ||	TRUE	igd	15	81021383	0.00192734	9.90011e-09	457756	ebi-a-GCST90025994	Body mass index || id:ebi-a-GCST90025994	TRUE	reported	igd	2	1	TRUE	7.39025469760602e-05	33.8316867362978
rs2733269	G	A	G	A	0.0125194	0.0233	0.553617	0.518297	FALSE	FALSE	FALSE	ebi-a-GCST90018832	12	41866717	0.0412	452280	0.5724	Diabetic nephropathy || id:ebi-a-GCST90018832	Diabetic nephropathy	Diabetic nephropathy || ||	TRUE	igd	12	41866717	0.00192794	1.29999e-10	457756	ebi-a-GCST90025994	Body mass index || id:ebi-a-GCST90025994	TRUE	reported	igd	2	1	TRUE	9.21098241173034e-05	42.1675244722547
rs2802536	C	T	C	T	-0.0145847	-0.0704	0.821791	0.844996	FALSE	FALSE	FALSE	ebi-a-GCST90018832	1	98556115	0.0539	452280	0.1919	Diabetic nephropathy || id:ebi-a-GCST90018832	Diabetic nephropathy	Diabetic nephropathy || ||	TRUE	igd	1	98556115	0.00249112	5.69994e-09	457756	ebi-a-GCST90025994	Body mass index || id:ebi-a-GCST90025994	TRUE	reported	igd	2	1	TRUE	7.48753971573986e-05	34.2770790602959
rs2814992	G	A	G	A	0.0285245	-0.0017	0.329089	0.320391	FALSE	FALSE	FALSE	ebi-a-GCST90018832	6	34617144	0.0443	452280	0.9701	Diabetic nephropathy || id:ebi-a-GCST90018832	Diabetic nephropathy	Diabetic nephropathy || ||	TRUE	igd	6	34617144	0.00204022	5.00035e-45	457756	ebi-a-GCST90025994	Body mass index || id:ebi-a-GCST90025994	TRUE	reported	igd	2	1	TRUE	0.000426837553088412	195.470031226264
rs2815757	T	C	T	C	0.0321439	0.1404	0.808537	0.858166	FALSE	FALSE	FALSE	ebi-a-GCST90018832	1	72764289	0.0629	452280	0.02549	Diabetic nephropathy || id:ebi-a-GCST90018832	Diabetic nephropathy	Diabetic nephropathy || ||	TRUE	igd	1	72764289	0.00242763	3.90032e-40	457756	ebi-a-GCST90025994	Body mass index || id:ebi-a-GCST90025994	TRUE	reported	igd	2	1	TRUE	0.000382852772932276	175.31950978131
rs2833978	A	G	A	G	-0.0173531	-0.0068	0.101609	0.0990574	FALSE	FALSE	FALSE	ebi-a-GCST90018832	21	34219732	0.0781	452280	0.9309	Diabetic nephropathy || id:ebi-a-GCST90018832	Diabetic nephropathy	Diabetic nephropathy || ||	TRUE	igd	21	34219732	0.00319545	1.7e-08	457756	ebi-a-GCST90025994	Body mass index || id:ebi-a-GCST90025994	TRUE	reported	igd	2	1	TRUE	6.44210889944262e-05	29.4909110081571
rs2836754	C	T	C	T	0.0123311	0.0158	0.637929	0.515776	FALSE	FALSE	FALSE	ebi-a-GCST90018832	21	40291740	0.0424	452280	0.7088	Diabetic nephropathy || id:ebi-a-GCST90018832	Diabetic nephropathy	Diabetic nephropathy || ||	TRUE	igd	21	40291740	0.00200716	2.90001e-10	457756	ebi-a-GCST90025994	Body mass index || id:ebi-a-GCST90025994	TRUE	reported	igd	2	1	TRUE	8.24460397946221e-05	37.7431162706135
rs2838818	G	A	G	A	0.0158602	0.009	0.552065	0.573209	FALSE	FALSE	FALSE	ebi-a-GCST90018832	21	46641017	0.0417	452280	0.8292	Diabetic nephropathy || id:ebi-a-GCST90018832	Diabetic nephropathy	Diabetic nephropathy || ||	TRUE	igd	21	46641017	0.00196191	4.19952e-16	457756	ebi-a-GCST90025994	Body mass index || id:ebi-a-GCST90025994	TRUE	reported	igd	2	1	TRUE	0.000142745726035221	65.3517557593502
rs28433800	T	C	T	C	0.0126681	0.0151	0.39626	0.355204	FALSE	FALSE	FALSE	ebi-a-GCST90018832	15	46521595	0.0438	452280	0.7294	Diabetic nephropathy || id:ebi-a-GCST90018832	Diabetic nephropathy	Diabetic nephropathy || ||	TRUE	igd	15	46521595	0.00196483	7.50067e-11	457756	ebi-a-GCST90025994	Body mass index || id:ebi-a-GCST90025994	TRUE	reported	igd	2	1	TRUE	9.0802858907315e-05	41.5691464736012
rs28512290	T	C	T	C	0.0165609	-0.0498	0.781452	0.7781	FALSE	FALSE	FALSE	ebi-a-GCST90018832	12	19282670	0.0629	452280	0.4285	Diabetic nephropathy || id:ebi-a-GCST90018832	Diabetic nephropathy	Diabetic nephropathy || ||	TRUE	igd	12	19282670	0.00234589	3.69999e-12	457756	ebi-a-GCST90025994	Body mass index || id:ebi-a-GCST90025994	TRUE	reported	igd	2	2	TRUE	0.000108860733419139	49.8368614428327
rs285681	A	G	A	G	0.0146668	-0.0533	0.185596	0.147793	FALSE	FALSE	FALSE	ebi-a-GCST90018832	19	34275437	0.0605	452280	0.3783	Diabetic nephropathy || id:ebi-a-GCST90018832	Diabetic nephropathy	Diabetic nephropathy || ||	TRUE	igd	19	34275437	0.00247398	4.49997e-09	457756	ebi-a-GCST90025994	Body mass index || id:ebi-a-GCST90025994	TRUE	reported	igd	2	1	TRUE	7.67734367019053e-05	35.1460460267839
rs2862996	T	G	T	G	-0.0228165	-0.0288	0.689328	0.729917	FALSE	FALSE	FALSE	ebi-a-GCST90018832	11	43653833	0.0465	452280	0.5357	Diabetic nephropathy || id:ebi-a-GCST90018832	Diabetic nephropathy	Diabetic nephropathy || ||	TRUE	igd	11	43653833	0.00207421	1e-28	457756	ebi-a-GCST90025994	Body mass index || id:ebi-a-GCST90025994	TRUE	reported	igd	2	1	TRUE	0.0002642675100538	121.001486558733
rs28726372	C	T	C	T	0.0115045	-0.0808	0.306942	0.311248	FALSE	FALSE	FALSE	ebi-a-GCST90018832	1	84353839	0.0442	452280	0.0676706	Diabetic nephropathy || id:ebi-a-GCST90018832	Diabetic nephropathy	Diabetic nephropathy || ||	TRUE	igd	1	84353839	0.00206862	3.2e-08	457756	ebi-a-GCST90025994	Body mass index || id:ebi-a-GCST90025994	TRUE	reported	igd	2	1	TRUE	6.75632713481979e-05	30.9294474073708
rs288173	G	A	G	A	-0.0240734	0.0353	0.173466	0.248443	FALSE	FALSE	FALSE	ebi-a-GCST90018832	5	107352294	0.0492	452280	0.473301	Diabetic nephropathy || id:ebi-a-GCST90018832	Diabetic nephropathy	Diabetic nephropathy || ||	TRUE	igd	5	107352294	0.00252733	1.20005e-21	457756	ebi-a-GCST90025994	Body mass index || id:ebi-a-GCST90025994	TRUE	reported	igd	2	1	TRUE	0.000198166775263836	90.7296136390779
rs2920939	A	G	A	G	0.0108059	0.1244	0.606746	0.60197	FALSE	FALSE	FALSE	ebi-a-GCST90018832	8	93182601	0.0436	452280	0.00431797	Diabetic nephropathy || id:ebi-a-GCST90018832	Diabetic nephropathy	Diabetic nephropathy || ||	TRUE	igd	8	93182601	0.00196534	3.59998e-08	457756	ebi-a-GCST90025994	Body mass index || id:ebi-a-GCST90025994	TRUE	reported	igd	2	1	TRUE	6.60364587703352e-05	30.2304494597854
rs3004928	C	A	C	A	0.0107084	-0.0019	0.424513	0.521627	FALSE	FALSE	FALSE	ebi-a-GCST90018832	10	34408745	0.0438	452280	0.9659	Diabetic nephropathy || id:ebi-a-GCST90018832	Diabetic nephropathy	Diabetic nephropathy || ||	TRUE	igd	10	34408745	0.00195871	3.2e-08	457756	ebi-a-GCST90025994	Body mass index || id:ebi-a-GCST90025994	TRUE	reported	igd	2	1	TRUE	6.52899728688447e-05	29.8886976728653
rs312925	A	G	A	G	-0.0138964	-0.0785	0.277863	0.249139	FALSE	FALSE	FALSE	ebi-a-GCST90018832	2	172563922	0.0498	452280	0.1151	Diabetic nephropathy || id:ebi-a-GCST90018832	Diabetic nephropathy	Diabetic nephropathy || ||	TRUE	igd	2	172563922	0.00214362	3.69999e-11	457756	ebi-a-GCST90025994	Body mass index || id:ebi-a-GCST90025994	TRUE	reported	igd	2	1	TRUE	9.17983969904468e-05	42.0249412382043
rs32415	T	C	T	C	0.012803	-0.0827	0.216745	0.223625	FALSE	FALSE	FALSE	ebi-a-GCST90018832	5	167369522	0.0497	452280	0.0962498	Diabetic nephropathy || id:ebi-a-GCST90018832	Diabetic nephropathy	Diabetic nephropathy || ||	TRUE	igd	5	167369522	0.00232733	4.20001e-08	457756	ebi-a-GCST90025994	Body mass index || id:ebi-a-GCST90025994	TRUE	reported	igd	2	1	TRUE	6.61065966921815e-05	30.2625596170563
rs326851	A	G	A	G	0.0110895	0.0616	0.612683	0.599696	FALSE	FALSE	FALSE	ebi-a-GCST90018832	4	112760875	0.043	452280	0.1523	Diabetic nephropathy || id:ebi-a-GCST90018832	Diabetic nephropathy	Diabetic nephropathy || ||	TRUE	igd	4	112760875	0.00196653	8e-09	457756	ebi-a-GCST90025994	Body mass index || id:ebi-a-GCST90025994	TRUE	reported	igd	2	1	TRUE	6.94638042302955e-05	31.7995431588753
rs329080	C	T	C	T	0.0109959	-0.0146	0.515663	0.436348	FALSE	FALSE	FALSE	ebi-a-GCST90018832	3	168214891	0.0425	452280	0.7312	Diabetic nephropathy || id:ebi-a-GCST90018832	Diabetic nephropathy	Diabetic nephropathy || ||	TRUE	igd	3	168214891	0.00190996	1.79999e-08	457756	ebi-a-GCST90025994	Body mass index || id:ebi-a-GCST90025994	TRUE	reported	igd	2	1	TRUE	7.24014941808711e-05	33.1444732766595
rs329118	T	C	T	C	-0.0156402	-0.0119	0.418005	0.407539	FALSE	FALSE	FALSE	ebi-a-GCST90018832	5	133861663	0.0417	452280	0.7753	Diabetic nephropathy || id:ebi-a-GCST90018832	Diabetic nephropathy	Diabetic nephropathy || ||	TRUE	igd	5	133861663	0.0019471	1.59993e-16	457756	ebi-a-GCST90025994	Body mass index || id:ebi-a-GCST90025994	TRUE	reported	igd	2	1	TRUE	0.000140933044822892	64.5217582477055
rs337638	C	T	C	T	-0.013265	-0.0004	0.374796	0.363033	FALSE	FALSE	FALSE	ebi-a-GCST90018832	4	38604807	0.0427	452280	0.9928	Diabetic nephropathy || id:ebi-a-GCST90018832	Diabetic nephropathy	Diabetic nephropathy || ||	TRUE	igd	4	38604807	0.0019811	6.20012e-11	457756	ebi-a-GCST90025994	Body mass index || id:ebi-a-GCST90025994	TRUE	reported	igd	2	1	TRUE	9.79321149643349e-05	44.8332079642607
rs34153025	C	T	C	T	-0.0383625	-0.0882	0.0225235	0.0247097	FALSE	FALSE	FALSE	ebi-a-GCST90018832	15	41339697	0.1362	452280	0.5176	Diabetic nephropathy || id:ebi-a-GCST90018832	Diabetic nephropathy	Diabetic nephropathy || ||	TRUE	igd	15	41339697	0.00653501	2.59998e-09	457756	ebi-a-GCST90025994	Body mass index || id:ebi-a-GCST90025994	TRUE	reported	igd	2	1	TRUE	7.52756564281325e-05	34.4603268563282
rs34213351	T	C	T	C	0.0278374	-0.0018	0.076966	0.0976605	FALSE	FALSE	FALSE	ebi-a-GCST90018832	10	33967123	0.0679	452280	0.9787	Diabetic nephropathy || id:ebi-a-GCST90018832	Diabetic nephropathy	Diabetic nephropathy || ||	TRUE	igd	10	33967123	0.00359755	6.00067e-15	457756	ebi-a-GCST90025994	Body mass index || id:ebi-a-GCST90025994	TRUE	reported	igd	2	1	TRUE	0.000130783457598486	59.8744814412422
rs34774377	C	T	C	T	-0.0164242	-0.0288	0.119328	0.116986	FALSE	FALSE	FALSE	ebi-a-GCST90018832	5	167001890	0.0733	452280	0.6944	Diabetic nephropathy || id:ebi-a-GCST90018832	Diabetic nephropathy	Diabetic nephropathy || ||	TRUE	igd	5	167001890	0.00295924	1.5e-08	457756	ebi-a-GCST90025994	Body mass index || id:ebi-a-GCST90025994	TRUE	reported	igd	2	1	TRUE	6.72891128551434e-05	30.8039333352399
rs34811474	A	G	A	G	-0.0270692	-0.0875	0.229544	0.232059	FALSE	FALSE	FALSE	ebi-a-GCST90018832	4	25408838	0.0541	452280	0.1058	Diabetic nephropathy || id:ebi-a-GCST90018832	Diabetic nephropathy	Diabetic nephropathy || ||	TRUE	igd	4	25408838	0.00233193	1.20005e-32	457756	ebi-a-GCST90025994	Body mass index || id:ebi-a-GCST90025994	TRUE	reported	igd	2	1	TRUE	0.000294278107794292	134.746633939736
rs35168566	A	G	A	G	0.0132852	0.0259	0.556465	0.476516	FALSE	FALSE	FALSE	ebi-a-GCST90018832	17	15930087	0.0436	452280	0.5516	Diabetic nephropathy || id:ebi-a-GCST90018832	Diabetic nephropathy	Diabetic nephropathy || ||	TRUE	igd	17	15930087	0.00194584	2.29985e-11	457756	ebi-a-GCST90025994	Body mass index || id:ebi-a-GCST90025994	TRUE	reported	igd	2	1	TRUE	0.000101822480185735	46.6143939881493
rs35186116	G	A	G	A	0.0164303	-0.0022	0.291949	0.273434	FALSE	FALSE	FALSE	ebi-a-GCST90018832	10	126582160	0.0538	452280	0.9678	Diabetic nephropathy || id:ebi-a-GCST90018832	Diabetic nephropathy	Diabetic nephropathy || ||	TRUE	igd	10	126582160	0.0021129	7.8001e-15	457756	ebi-a-GCST90025994	Body mass index || id:ebi-a-GCST90025994	TRUE	reported	igd	2	1	TRUE	0.000132081407667637	60.4687794870062
rs355754	C	T	C	T	0.0155272	-0.04	0.397504	0.439073	FALSE	FALSE	FALSE	ebi-a-GCST90018832	3	154024165	0.0417	452280	0.3368	Diabetic nephropathy || id:ebi-a-GCST90018832	Diabetic nephropathy	Diabetic nephropathy || ||	TRUE	igd	3	154024165	0.00197649	6.00067e-15	457756	ebi-a-GCST90025994	Body mass index || id:ebi-a-GCST90025994	TRUE	reported	igd	2	1	TRUE	0.000134804520817327	61.7156281678966
rs35678823	T	C	T	C	0.0106983	-0.0322	0.577777	0.584223	FALSE	FALSE	FALSE	ebi-a-GCST90018832	15	98297114	0.0415	452280	0.438	Diabetic nephropathy || id:ebi-a-GCST90018832	Diabetic nephropathy	Diabetic nephropathy || ||	TRUE	igd	15	98297114	0.00194821	4.20001e-08	457756	ebi-a-GCST90025994	Body mass index || id:ebi-a-GCST90025994	TRUE	reported	igd	2	1	TRUE	6.58711664392566e-05	30.1547762525209
rs35686847	A	C	A	C	-0.0128135	0.0272	0.648022	0.633986	FALSE	FALSE	FALSE	ebi-a-GCST90018832	16	82466254	0.0433	452280	0.5294	Diabetic nephropathy || id:ebi-a-GCST90018832	Diabetic nephropathy	Diabetic nephropathy || ||	TRUE	igd	16	82466254	0.00200735	4.49997e-10	457756	ebi-a-GCST90025994	Body mass index || id:ebi-a-GCST90025994	TRUE	reported	igd	2	1	TRUE	8.90054581408325e-05	40.7462311227672
rs35697691	G	C	G	C	0.0232684	0.0315	0.0889399	0.0771316	FALSE	TRUE	FALSE	ebi-a-GCST90018832	15	52353498	0.1033	452280	0.7602	Diabetic nephropathy || id:ebi-a-GCST90018832	Diabetic nephropathy	Diabetic nephropathy || ||	TRUE	igd	15	52353498	0.00340735	1.39991e-11	457756	ebi-a-GCST90025994	Body mass index || id:ebi-a-GCST90025994	TRUE	reported	igd	2	1	TRUE	0.000101864125900758	46.6334613643551
rs35917007	G	A	G	A	0.0141862	0.0067	0.533695	0.443711	FALSE	FALSE	FALSE	ebi-a-GCST90018832	19	1849147	0.0431	452280	0.8763	Diabetic nephropathy || id:ebi-a-GCST90018832	Diabetic nephropathy	Diabetic nephropathy || ||	TRUE	igd	19	1849147	0.00192653	9.20026e-14	457756	ebi-a-GCST90025994	Body mass index || id:ebi-a-GCST90025994	TRUE	reported	igd	2	1	TRUE	0.000118439105337845	54.2223962769241
rs364584	A	C	A	C	-0.0119736	-0.0136	0.638008	0.676032	FALSE	FALSE	FALSE	ebi-a-GCST90018832	17	2211416	0.0743	452280	0.8552	Diabetic nephropathy || id:ebi-a-GCST90018832	Diabetic nephropathy	Diabetic nephropathy || ||	TRUE	igd	17	2211416	0.00200127	2.30001e-09	457756	ebi-a-GCST90025994	Body mass index || id:ebi-a-GCST90025994	TRUE	reported	igd	2	1	TRUE	7.8193403194129e-05	35.796142107898
rs3735478	T	G	T	G	-0.0131542	0.0562	0.288854	0.281622	FALSE	FALSE	FALSE	ebi-a-GCST90018832	7	44800176	0.0446	452280	0.208	Diabetic nephropathy || id:ebi-a-GCST90018832	Diabetic nephropathy	Diabetic nephropathy || ||	TRUE	igd	7	44800176	0.00213232	3.2e-10	457756	ebi-a-GCST90025994	Body mass index || id:ebi-a-GCST90025994	TRUE	reported	igd	2	1	TRUE	8.31292708269346e-05	38.0559197989761
rs3742305	G	C	G	C	-0.0163147	0.0048	0.264155	0.25564	FALSE	TRUE	FALSE	ebi-a-GCST90018832	13	31036642	0.046	452280	0.9165	Diabetic nephropathy || id:ebi-a-GCST90018832	Diabetic nephropathy	Diabetic nephropathy || ||	TRUE	igd	13	31036642	0.00220264	5.79963e-14	457756	ebi-a-GCST90025994	Body mass index || id:ebi-a-GCST90025994	TRUE	reported	igd	2	1	TRUE	0.000119835377560097	54.8616977919131
rs3751837	T	C	T	C	0.0149615	0.1156	0.217112	0.236396	FALSE	FALSE	FALSE	ebi-a-GCST90018832	16	3583173	0.0494	452280	0.0193099	Diabetic nephropathy || id:ebi-a-GCST90018832	Diabetic nephropathy	Diabetic nephropathy || ||	TRUE	igd	16	3583173	0.00233649	1.09999e-10	457756	ebi-a-GCST90025994	Body mass index || id:ebi-a-GCST90025994	TRUE	reported	igd	2	1	TRUE	8.95672983800233e-05	41.0034616719354
rs3751859	A	G	A	G	-0.0165696	0.0474	0.156654	0.208708	FALSE	FALSE	FALSE	ebi-a-GCST90018832	16	81735012	0.0489	452280	0.3324	Diabetic nephropathy || id:ebi-a-GCST90018832	Diabetic nephropathy	Diabetic nephropathy || ||	TRUE	igd	16	81735012	0.00263947	4.60002e-10	457756	ebi-a-GCST90025994	Body mass index || id:ebi-a-GCST90025994	TRUE	reported	igd	2	1	TRUE	8.60833492544286e-05	39.4083898607996
rs3814883	T	C	T	C	0.0236881	-0.0314	0.480885	0.455647	FALSE	FALSE	FALSE	ebi-a-GCST90018832	16	29994922	0.0424	452280	0.4592	Diabetic nephropathy || id:ebi-a-GCST90018832	Diabetic nephropathy	Diabetic nephropathy || ||	TRUE	igd	16	29994922	0.0019427	1.39991e-34	457756	ebi-a-GCST90025994	Body mass index || id:ebi-a-GCST90025994	TRUE	reported	igd	2	1	TRUE	0.000324693723906408	148.678125747366
rs3823445	A	G	A	G	-0.014649	0.0297	0.289808	0.352563	FALSE	FALSE	FALSE	ebi-a-GCST90018832	6	13182995	0.0424	452280	0.4833	Diabetic nephropathy || id:ebi-a-GCST90018832	Diabetic nephropathy	Diabetic nephropathy || ||	TRUE	igd	6	13182995	0.00213114	2.70023e-11	457756	ebi-a-GCST90025994	Body mass index || id:ebi-a-GCST90025994	TRUE	reported	igd	2	1	TRUE	0.000103207943967892	47.2487256269053
rs3826408	T	C	T	C	0.0108607	-0.0545	0.456636	0.450375	FALSE	FALSE	FALSE	ebi-a-GCST90018832	17	7101292	0.0413	452280	0.1867	Diabetic nephropathy || id:ebi-a-GCST90018832	Diabetic nephropathy	Diabetic nephropathy || ||	TRUE	igd	17	7101292	0.00192907	8.40001e-09	457756	ebi-a-GCST90025994	Body mass index || id:ebi-a-GCST90025994	TRUE	reported	igd	2	1	TRUE	6.9239758405748e-05	31.6969710598832
rs3895907	G	A	G	A	-0.0172224	-0.0108	0.560197	0.440365	FALSE	FALSE	FALSE	ebi-a-GCST90018832	1	75006027	0.0441	452280	0.8071	Diabetic nephropathy || id:ebi-a-GCST90018832	Diabetic nephropathy	Diabetic nephropathy || ||	TRUE	igd	1	75006027	0.0019321	2.90001e-19	457756	ebi-a-GCST90025994	Body mass index || id:ebi-a-GCST90025994	TRUE	reported	igd	2	1	TRUE	0.000173547642957171	79.4559171413556
rs3935190	A	G	A	G	-0.0161158	0.0289	0.530672	0.539781	FALSE	FALSE	FALSE	ebi-a-GCST90018832	17	79084367	0.0419	452280	0.4903	Diabetic nephropathy || id:ebi-a-GCST90018832	Diabetic nephropathy	Diabetic nephropathy || ||	TRUE	igd	17	79084367	0.00196649	2.60016e-16	457756	ebi-a-GCST90025994	Body mass index || id:ebi-a-GCST90025994	TRUE	reported	igd	2	1	TRUE	0.000146697425970885	67.1611859009732
rs396354	C	T	C	T	-0.0163888	0.0836	0.711807	0.765921	FALSE	FALSE	FALSE	ebi-a-GCST90018832	2	86850022	0.0493	452280	0.0900409	Diabetic nephropathy || id:ebi-a-GCST90018832	Diabetic nephropathy	Diabetic nephropathy || ||	TRUE	igd	2	86850022	0.0021318	9.30037e-15	457756	ebi-a-GCST90025994	Body mass index || id:ebi-a-GCST90025994	TRUE	reported	igd	2	1	TRUE	0.000129095552457392	59.1016352778384
rs40245	T	A	T	A	-0.0107549	-0.0388	0.636117	0.709843	FALSE	TRUE	FALSE	ebi-a-GCST90018832	7	21470536	0.046	452280	0.3991	Diabetic nephropathy || id:ebi-a-GCST90018832	Diabetic nephropathy	Diabetic nephropathy || ||	TRUE	igd	7	21470536	0.0020145	4.90004e-08	457756	ebi-a-GCST90025994	Body mass index || id:ebi-a-GCST90025994	TRUE	reported	igd	2	1	TRUE	6.22611479526657e-05	28.5020640911539
rs40831	G	A	G	A	0.026043	0.0306	0.424765	0.406835	FALSE	FALSE	FALSE	ebi-a-GCST90018832	16	28508447	0.042	452280	0.4672	Diabetic nephropathy || id:ebi-a-GCST90018832	Diabetic nephropathy	Diabetic nephropathy || ||	TRUE	igd	16	28508447	0.00196996	5.50047e-40	457756	ebi-a-GCST90025994	Body mass index || id:ebi-a-GCST90025994	TRUE	reported	igd	2	1	TRUE	0.000381651856799762	174.769365110224
rs41292864	A	G	A	G	0.0174544	0.0023	0.118036	0.115207	FALSE	FALSE	FALSE	ebi-a-GCST90018832	3	52852410	0.0741	452280	0.9753	Diabetic nephropathy || id:ebi-a-GCST90018832	Diabetic nephropathy	Diabetic nephropathy || ||	TRUE	igd	3	52852410	0.00300767	1.29999e-08	457756	ebi-a-GCST90025994	Body mass index || id:ebi-a-GCST90025994	TRUE	reported	igd	2	1	TRUE	7.3567074228945e-05	33.6781000958861
rs4148866	T	C	T	C	0.0112266	0.0953	0.407995	0.466057	FALSE	FALSE	FALSE	ebi-a-GCST90018832	12	123425575	0.0423	452280	0.0243002	Diabetic nephropathy || id:ebi-a-GCST90018832	Diabetic nephropathy	Diabetic nephropathy || ||	TRUE	igd	12	123425575	0.0019637	8.10009e-09	457756	ebi-a-GCST90025994	Body mass index || id:ebi-a-GCST90025994	TRUE	reported	igd	2	1	TRUE	7.13971973318519e-05	32.6846862624393
rs4264461	G	A	G	A	0.0113437	0.0799	0.53727	0.458775	FALSE	FALSE	FALSE	ebi-a-GCST90018832	18	45924996	0.0436	452280	0.0669607	Diabetic nephropathy || id:ebi-a-GCST90018832	Diabetic nephropathy	Diabetic nephropathy || ||	TRUE	igd	18	45924996	0.00192953	2.59998e-09	457756	ebi-a-GCST90025994	Body mass index || id:ebi-a-GCST90025994	TRUE	reported	igd	2	1	TRUE	7.54987148271039e-05	34.562448127381
rs4273371	C	T	C	T	0.011699	0.0779	0.486926	0.427477	FALSE	FALSE	FALSE	ebi-a-GCST90018832	3	108119071	0.0424	452280	0.0659007	Diabetic nephropathy || id:ebi-a-GCST90018832	Diabetic nephropathy	Diabetic nephropathy || ||	TRUE	igd	3	108119071	0.00191251	5e-10	457756	ebi-a-GCST90025994	Body mass index || id:ebi-a-GCST90025994	TRUE	reported	igd	2	1	TRUE	8.17373413932183e-05	37.4186534733647
rs429358	C	T	C	T	-0.0258013	-0.043	0.153541	0.149986	FALSE	FALSE	FALSE	ebi-a-GCST90018832	19	45411941	0.0564	452280	0.446	Diabetic nephropathy || id:ebi-a-GCST90018832	Diabetic nephropathy	Diabetic nephropathy || ||	TRUE	igd	19	45411941	0.00268241	9.8992e-22	457756	ebi-a-GCST90025994	Body mass index || id:ebi-a-GCST90025994	TRUE	reported	igd	2	1	TRUE	0.0002020742817813	92.5190064943056
rs4322600	G	A	G	A	-0.0125249	-0.1212	0.729365	0.779151	FALSE	FALSE	FALSE	ebi-a-GCST90018832	14	88295600	0.0504	452280	0.0160801	Diabetic nephropathy || id:ebi-a-GCST90018832	Diabetic nephropathy	Diabetic nephropathy || ||	TRUE	igd	14	88295600	0.00216413	9.49992e-09	457756	ebi-a-GCST90025994	Body mass index || id:ebi-a-GCST90025994	TRUE	reported	igd	2	1	TRUE	7.31671300946856e-05	33.4949972021805
rs4377469	T	G	T	G	0.0209567	0.0955	0.88687	0.845644	FALSE	FALSE	FALSE	ebi-a-GCST90018832	3	42303074	0.0617	452280	0.1221	Diabetic nephropathy || id:ebi-a-GCST90018832	Diabetic nephropathy	Diabetic nephropathy || ||	TRUE	igd	3	42303074	0.00301304	4.90004e-13	457756	ebi-a-GCST90025994	Body mass index || id:ebi-a-GCST90025994	TRUE	reported	igd	2	1	TRUE	0.000105671058577325	48.3764617399273
rs4449331	C	T	C	T	0.0137422	-0.0049	0.400579	0.345418	FALSE	FALSE	FALSE	ebi-a-GCST90018832	3	82663988	0.0441	452280	0.9115	Diabetic nephropathy || id:ebi-a-GCST90018832	Diabetic nephropathy	Diabetic nephropathy || ||	TRUE	igd	3	82663988	0.00194813	5.40008e-13	457756	ebi-a-GCST90025994	Body mass index || id:ebi-a-GCST90025994	TRUE	reported	igd	2	1	TRUE	0.000108691456631861	49.7593574561037
rs4461299	C	T	C	T	0.0108152	-0.0834	0.372198	0.318759	FALSE	FALSE	FALSE	ebi-a-GCST90018832	2	41760148	0.0446	452280	0.0615007	Diabetic nephropathy || id:ebi-a-GCST90018832	Diabetic nephropathy	Diabetic nephropathy || ||	TRUE	igd	2	41760148	0.00196791	4.09996e-08	457756	ebi-a-GCST90025994	Body mass index || id:ebi-a-GCST90025994	TRUE	reported	igd	2	1	TRUE	6.59775135782388e-05	30.2034634999163
rs4486004	T	G	T	G	-0.0156716	-0.0257	0.220677	0.200988	FALSE	FALSE	FALSE	ebi-a-GCST90018832	6	26167710	0.0508	452280	0.6131	Diabetic nephropathy || id:ebi-a-GCST90018832	Diabetic nephropathy	Diabetic nephropathy || ||	TRUE	igd	6	26167710	0.00252769	1.79999e-10	457756	ebi-a-GCST90025994	Body mass index || id:ebi-a-GCST90025994	TRUE	reported	igd	2	1	TRUE	8.39669817554417e-05	38.4394494110279
rs4487458	A	G	A	G	-0.0118836	-0.0056	0.293644	0.225676	FALSE	FALSE	FALSE	ebi-a-GCST90018832	5	27159580	0.051	452280	0.9127	Diabetic nephropathy || id:ebi-a-GCST90018832	Diabetic nephropathy	Diabetic nephropathy || ||	TRUE	igd	5	27159580	0.00210077	1.40001e-08	457756	ebi-a-GCST90025994	Body mass index || id:ebi-a-GCST90025994	TRUE	reported	igd	2	1	TRUE	6.98995907320914e-05	31.9990539767546
rs4537902	G	T	G	T	0.0158417	0.0659	0.490665	0.412436	FALSE	FALSE	FALSE	ebi-a-GCST90018832	13	59204336	0.0431	452280	0.1259	Diabetic nephropathy || id:ebi-a-GCST90018832	Diabetic nephropathy	Diabetic nephropathy || ||	TRUE	igd	13	59204336	0.00192169	1.29987e-16	457756	ebi-a-GCST90025994	Body mass index || id:ebi-a-GCST90025994	TRUE	reported	igd	2	1	TRUE	0.000148435709891876	67.9571272102654
rs45486197	A	G	A	G	0.0261642	0.2065	0.0644512	0.0647315	FALSE	FALSE	FALSE	ebi-a-GCST90018832	19	2244849	0.0975	452280	0.0341099	Diabetic nephropathy || id:ebi-a-GCST90018832	Diabetic nephropathy	Diabetic nephropathy || ||	TRUE	igd	19	2244849	0.00415615	2.5e-10	457756	ebi-a-GCST90025994	Body mass index || id:ebi-a-GCST90025994	TRUE	reported	igd	2	1	TRUE	8.65686909514555e-05	39.6305953265516
rs4569092	T	C	T	C	0.0189409	-0.0063	0.135357	0.273921	FALSE	FALSE	FALSE	ebi-a-GCST90018832	12	24062983	0.0531	452280	0.9049	Diabetic nephropathy || id:ebi-a-GCST90018832	Diabetic nephropathy	Diabetic nephropathy || ||	TRUE	igd	12	24062983	0.00280732	6.79986e-12	457756	ebi-a-GCST90025994	Body mass index || id:ebi-a-GCST90025994	TRUE	reported	igd	2	1	TRUE	9.94351999086984e-05	45.5213869272155
rs4590441	G	A	G	A	0.0165558	0.0038	0.875662	0.873153	FALSE	FALSE	FALSE	ebi-a-GCST90018832	8	15544928	0.0679	452280	0.955	Diabetic nephropathy || id:ebi-a-GCST90018832	Diabetic nephropathy	Diabetic nephropathy || ||	TRUE	igd	8	15544928	0.00290761	1.40001e-08	457756	ebi-a-GCST90025994	Body mass index || id:ebi-a-GCST90025994	TRUE	reported	igd	2	1	TRUE	7.08211918376925e-05	32.4209799409111
rs4591326	C	G	C	G	-0.0144601	0.0149	0.280374	0.313868	FALSE	TRUE	FALSE	ebi-a-GCST90018832	2	67853957	0.0448	452280	0.7405	Diabetic nephropathy || id:ebi-a-GCST90018832	Diabetic nephropathy	Diabetic nephropathy || ||	TRUE	igd	2	67853957	0.00211785	5.19996e-12	457756	ebi-a-GCST90025994	Body mass index || id:ebi-a-GCST90025994	TRUE	reported	igd	2	1	TRUE	0.000101829573879871	46.6176418164077
rs4643373	C	T	C	T	-0.0207837	-0.1031	0.298914	0.23433	FALSE	FALSE	FALSE	ebi-a-GCST90018832	17	47123423	0.0499	452280	0.0389	Diabetic nephropathy || id:ebi-a-GCST90018832	Diabetic nephropathy	Diabetic nephropathy || ||	TRUE	igd	17	47123423	0.00211861	3.29989e-22	457756	ebi-a-GCST90025994	Body mass index || id:ebi-a-GCST90025994	TRUE	reported	igd	2	1	TRUE	0.000210193050711171	96.2369380708458
rs4667812	G	T	G	T	-0.0136955	0.0195	0.245059	0.264308	FALSE	FALSE	FALSE	ebi-a-GCST90018832	2	166254401	0.0459	452280	0.6703	Diabetic nephropathy || id:ebi-a-GCST90018832	Diabetic nephropathy	Diabetic nephropathy || ||	TRUE	igd	2	166254401	0.0022157	2.69998e-10	457756	ebi-a-GCST90025994	Body mass index || id:ebi-a-GCST90025994	TRUE	reported	igd	2	1	TRUE	8.3457155251758e-05	38.2060352121255
rs4700645	G	A	G	A	-0.0132093	-0.0758	0.32562	0.324857	FALSE	FALSE	FALSE	ebi-a-GCST90018832	5	63929649	0.0433	452280	0.0802195	Diabetic nephropathy || id:ebi-a-GCST90018832	Diabetic nephropathy	Diabetic nephropathy || ||	TRUE	igd	5	63929649	0.00204357	8.49963e-11	457756	ebi-a-GCST90025994	Body mass index || id:ebi-a-GCST90025994	TRUE	reported	igd	2	1	TRUE	9.12655524151924e-05	41.7809848449263
rs4717623	T	C	T	C	-0.0162671	-0.0635	0.261346	0.394867	FALSE	FALSE	FALSE	ebi-a-GCST90018832	7	71434369	0.046	452280	0.1675	Diabetic nephropathy || id:ebi-a-GCST90018832	Diabetic nephropathy	Diabetic nephropathy || ||	TRUE	igd	7	71434369	0.00218245	7.39946e-14	457756	ebi-a-GCST90025994	Body mass index || id:ebi-a-GCST90025994	TRUE	reported	igd	2	1	TRUE	0.000121351435019319	55.5558465675379
rs4722398	T	C	T	C	0.0173228	-0.0978	0.136168	0.106122	FALSE	FALSE	FALSE	ebi-a-GCST90018832	7	3125220	0.0748	452280	0.1913	Diabetic nephropathy || id:ebi-a-GCST90018832	Diabetic nephropathy	Diabetic nephropathy || ||	TRUE	igd	7	3125220	0.00279317	5.99998e-10	457756	ebi-a-GCST90025994	Body mass index || id:ebi-a-GCST90025994	TRUE	reported	igd	2	1	TRUE	8.40177233891373e-05	38.4626804991222
rs4745062	T	C	T	C	0.0133097	0.0131	0.41498	0.445001	FALSE	FALSE	FALSE	ebi-a-GCST90018832	9	73784264	0.0412	452280	0.749899	Diabetic nephropathy || id:ebi-a-GCST90018832	Diabetic nephropathy	Diabetic nephropathy || ||	TRUE	igd	9	73784264	0.0019451	2.70023e-12	457756	ebi-a-GCST90025994	Body mass index || id:ebi-a-GCST90025994	TRUE	reported	igd	2	1	TRUE	0.000102276109579647	46.822087045427
rs4771561	C	T	C	T	-0.0106565	-0.041	0.402089	0.439441	FALSE	FALSE	FALSE	ebi-a-GCST90018832	13	107884363	0.0422	452280	0.3315	Diabetic nephropathy || id:ebi-a-GCST90018832	Diabetic nephropathy	Diabetic nephropathy || ||	TRUE	igd	13	107884363	0.00196041	1.89998e-08	457756	ebi-a-GCST90025994	Body mass index || id:ebi-a-GCST90025994	TRUE	reported	igd	2	1	TRUE	6.45465867583822e-05	29.5483655211352
rs4778879	G	A	G	A	-0.0133511	0.0025	0.437159	0.44965	FALSE	FALSE	FALSE	ebi-a-GCST90018832	15	79372875	0.0417	452280	0.9515	Diabetic nephropathy || id:ebi-a-GCST90018832	Diabetic nephropathy	Diabetic nephropathy || ||	TRUE	igd	15	79372875	0.00193878	4.00037e-12	457756	ebi-a-GCST90025994	Body mass index || id:ebi-a-GCST90025994	TRUE	reported	igd	2	1	TRUE	0.000103585269730174	47.4214837272488
rs4808187	C	A	C	A	0.0208041	0.1234	0.0779675	0.0990281	FALSE	FALSE	FALSE	ebi-a-GCST90018832	19	19330213	0.0754	452280	0.102	Diabetic nephropathy || id:ebi-a-GCST90018832	Diabetic nephropathy	Diabetic nephropathy || ||	TRUE	igd	19	19330213	0.00359828	2.5e-09	457756	ebi-a-GCST90025994	Body mass index || id:ebi-a-GCST90025994	TRUE	reported	igd	2	1	TRUE	7.30200618681679e-05	33.427666290662
rs4929923	C	T	C	T	0.0175871	0.0582	0.645461	0.585229	FALSE	FALSE	FALSE	ebi-a-GCST90018832	11	8639200	0.0428	452280	0.1736	Diabetic nephropathy || id:ebi-a-GCST90018832	Diabetic nephropathy	Diabetic nephropathy || ||	TRUE	igd	11	8639200	0.00200442	1e-18	457756	ebi-a-GCST90025994	Body mass index || id:ebi-a-GCST90025994	TRUE	reported	igd	2	1	TRUE	0.000168152733497423	76.9855316969739
rs4936175	C	T	C	T	0.0125738	-0.0425	0.443086	0.338269	FALSE	FALSE	FALSE	ebi-a-GCST90018832	11	132641959	0.0459	452280	0.3548	Diabetic nephropathy || id:ebi-a-GCST90018832	Diabetic nephropathy	Diabetic nephropathy || ||	TRUE	igd	11	132641959	0.00193023	5.90065e-11	457756	ebi-a-GCST90025994	Body mass index || id:ebi-a-GCST90025994	TRUE	reported	igd	2	1	TRUE	9.26916623607134e-05	42.4339124821544
rs4952843	G	A	G	A	-0.0149359	-0.0321	0.392162	0.31291	FALSE	FALSE	FALSE	ebi-a-GCST90018832	2	46957845	0.0461	452280	0.486	Diabetic nephropathy || id:ebi-a-GCST90018832	Diabetic nephropathy	Diabetic nephropathy || ||	TRUE	igd	2	46957845	0.00195001	1.9002e-14	457756	ebi-a-GCST90025994	Body mass index || id:ebi-a-GCST90025994	TRUE	reported	igd	2	1	TRUE	0.000128144336279246	58.666100237647
rs4984406	C	T	C	T	-0.0131459	-0.067	0.507634	0.501314	FALSE	FALSE	FALSE	ebi-a-GCST90018832	15	95268494	0.0415	452280	0.1062	Diabetic nephropathy || id:ebi-a-GCST90018832	Diabetic nephropathy	Diabetic nephropathy || ||	TRUE	igd	15	95268494	0.00192669	3.40017e-12	457756	ebi-a-GCST90025994	Body mass index || id:ebi-a-GCST90025994	TRUE	reported	igd	2	1	TRUE	0.000101690117895682	46.5537922878465
rs4986041	C	T	C	T	-0.0179912	-0.0469	0.454177	0.51154	FALSE	FALSE	FALSE	ebi-a-GCST90018832	17	21257951	0.0417	452280	0.2604	Diabetic nephropathy || id:ebi-a-GCST90018832	Diabetic nephropathy	Diabetic nephropathy || ||	TRUE	igd	17	21257951	0.00193454	3.59998e-20	457756	ebi-a-GCST90025994	Body mass index || id:ebi-a-GCST90025994	TRUE	reported	igd	2	1	TRUE	0.00018890729979416	86.4894105909915
rs543874	G	A	G	A	0.0464031	0.082	0.20548	0.204168	FALSE	FALSE	FALSE	ebi-a-GCST90018832	1	177889480	0.052	452280	0.115	Diabetic nephropathy || id:ebi-a-GCST90018832	Diabetic nephropathy	Diabetic nephropathy || ||	TRUE	igd	1	177889480	0.00236321	1.69981e-87	457756	ebi-a-GCST90025994	Body mass index || id:ebi-a-GCST90025994	TRUE	reported	igd	2	1	TRUE	0.000841568885573483	385.555995576328
rs55726687	A	G	A	G	0.025033	0.1137	0.204076	0.183955	FALSE	FALSE	FALSE	ebi-a-GCST90018832	12	991306	0.0529	452280	0.0316898	Diabetic nephropathy || id:ebi-a-GCST90018832	Diabetic nephropathy	Diabetic nephropathy || ||	TRUE	igd	12	991306	0.00242516	1e-25	457756	ebi-a-GCST90025994	Body mass index || id:ebi-a-GCST90025994	TRUE	reported	igd	2	1	TRUE	0.000232707234517672	106.547461794582
rs55928579	C	G	C	G	-0.0180399	-0.0433	0.116504	0.108608	FALSE	TRUE	FALSE	ebi-a-GCST90018832	9	120402514	0.0617	452280	0.4833	Diabetic nephropathy || id:ebi-a-GCST90018832	Diabetic nephropathy	Diabetic nephropathy || ||	TRUE	igd	9	120402514	0.00298822	1.7e-09	457756	ebi-a-GCST90025994	Body mass index || id:ebi-a-GCST90025994	TRUE	reported	igd	2	1	TRUE	7.96112593085611e-05	36.4452738476779
rs56226325	T	C	T	C	-0.0180229	-0.0548	0.155439	0.155118	FALSE	FALSE	FALSE	ebi-a-GCST90018832	7	2078981	0.054	452280	0.3102	Diabetic nephropathy || id:ebi-a-GCST90018832	Diabetic nephropathy	Diabetic nephropathy || ||	TRUE	igd	7	2078981	0.00264738	6.70039e-12	457756	ebi-a-GCST90025994	Body mass index || id:ebi-a-GCST90025994	TRUE	reported	igd	2	1	TRUE	0.000101236882860484	46.3462800298405
rs57163574	C	A	C	A	-0.0139995	-0.0254	0.216116	0.175513	FALSE	FALSE	FALSE	ebi-a-GCST90018832	15	92561980	0.053	452280	0.631401	Diabetic nephropathy || id:ebi-a-GCST90018832	Diabetic nephropathy	Diabetic nephropathy || ||	TRUE	igd	15	92561980	0.00233617	1.09999e-09	457756	ebi-a-GCST90025994	Body mass index || id:ebi-a-GCST90025994	TRUE	reported	igd	2	1	TRUE	7.84418903035427e-05	35.9099058949069
rs5798930	GT	G	GT	G	-0.0152678	-0.0649	0.711568	0.727018	FALSE	FALSE	FALSE	ebi-a-GCST90018832	12	69652336	0.1068	452280	0.5434	Diabetic nephropathy || id:ebi-a-GCST90018832	Diabetic nephropathy	Diabetic nephropathy || ||	TRUE	igd	12	69652336	0.00214881	1.59993e-12	457756	ebi-a-GCST90025994	Body mass index || id:ebi-a-GCST90025994	TRUE	reported	igd	2	1	TRUE	0.000110274463108035	50.4841436973969
rs58634322	C	T	C	T	0.0167019	0.1574	0.110869	0.0933555	FALSE	FALSE	FALSE	ebi-a-GCST90018832	2	12848518	0.0972	452280	0.1053	Diabetic nephropathy || id:ebi-a-GCST90018832	Diabetic nephropathy	Diabetic nephropathy || ||	TRUE	igd	2	12848518	0.00303304	2.80001e-08	457756	ebi-a-GCST90025994	Body mass index || id:ebi-a-GCST90025994	TRUE	reported	igd	2	1	TRUE	6.62388324552497e-05	30.3230990783997
rs58873369	G	C	G	C	0.0295393	0.0912	0.0644403	0.0576132	FALSE	TRUE	FALSE	ebi-a-GCST90018832	7	76817762	0.0882	452280	0.3011	Diabetic nephropathy || id:ebi-a-GCST90018832	Diabetic nephropathy	Diabetic nephropathy || ||	TRUE	igd	7	76817762	0.00390436	2.39994e-14	457756	ebi-a-GCST90025994	Body mass index || id:ebi-a-GCST90025994	TRUE	reported	igd	2	1	TRUE	0.000125029455819851	57.2398901916819
rs594024	C	T	C	T	-0.0141261	0.03	0.554122	0.55396	FALSE	FALSE	FALSE	ebi-a-GCST90018832	11	69443822	0.0951	452280	0.7527	Diabetic nephropathy || id:ebi-a-GCST90018832	Diabetic nephropathy	Diabetic nephropathy || ||	TRUE	igd	11	69443822	0.0019297	4.00037e-13	457756	ebi-a-GCST90025994	Body mass index || id:ebi-a-GCST90025994	TRUE	reported	igd	2	1	TRUE	0.000117052333318232	53.5874463213825
rs5995843	G	A	G	A	-0.0169741	-0.0205	0.34461	0.380491	FALSE	FALSE	FALSE	ebi-a-GCST90018832	22	40697377	0.0423	452280	0.628001	Diabetic nephropathy || id:ebi-a-GCST90018832	Diabetic nephropathy	Diabetic nephropathy || ||	TRUE	igd	22	40697377	0.0020387	4.40048e-16	457756	ebi-a-GCST90025994	Body mass index || id:ebi-a-GCST90025994	TRUE	reported	igd	2	1	TRUE	0.000151414357525114	69.321024012865
rs6038557	A	G	A	G	0.0207547	0.0265	0.629153	0.697643	FALSE	FALSE	FALSE	ebi-a-GCST90018832	20	6594349	0.0464	452280	0.5686	Diabetic nephropathy || id:ebi-a-GCST90018832	Diabetic nephropathy	Diabetic nephropathy || ||	TRUE	igd	20	6594349	0.00199433	2.09991e-25	457756	ebi-a-GCST90025994	Body mass index || id:ebi-a-GCST90025994	TRUE	reported	igd	2	1	TRUE	0.00023653863751318	108.302125113322
rs60654199	A	C	A	C	0.0332239	-0.1358	0.0666714	0.114526	FALSE	FALSE	FALSE	ebi-a-GCST90018832	3	141267295	0.0727	452280	0.0618999	Diabetic nephropathy || id:ebi-a-GCST90018832	Diabetic nephropathy	Diabetic nephropathy || ||	TRUE	igd	3	141267295	0.00383391	2.29985e-18	457756	ebi-a-GCST90025994	Body mass index || id:ebi-a-GCST90025994	TRUE	reported	igd	2	1	TRUE	0.000164025778468247	75.0957738397178
rs6069039	A	G	A	G	-0.012928	-0.0101	0.720972	0.841645	FALSE	FALSE	FALSE	ebi-a-GCST90018832	20	53505899	0.0566	452280	0.8585	Diabetic nephropathy || id:ebi-a-GCST90018832	Diabetic nephropathy	Diabetic nephropathy || ||	TRUE	igd	20	53505899	0.00211135	1.6e-09	457756	ebi-a-GCST90025994	Body mass index || id:ebi-a-GCST90025994	TRUE	reported	igd	2	1	TRUE	8.18978700339531e-05	37.4921481265968
rs6096949	T	C	T	C	-0.0258954	-0.0051	0.184525	0.168812	FALSE	FALSE	FALSE	ebi-a-GCST90018832	20	51048341	0.0562	452280	0.928	Diabetic nephropathy || id:ebi-a-GCST90018832	Diabetic nephropathy	Diabetic nephropathy || ||	TRUE	igd	20	51048341	0.00248072	9.09913e-25	457756	ebi-a-GCST90025994	Body mass index || id:ebi-a-GCST90025994	TRUE	reported	igd	2	1	TRUE	0.000237986508562847	108.965208490201
rs61223906	A	G	A	G	-0.0128504	0.026	0.339599	0.407223	FALSE	FALSE	FALSE	ebi-a-GCST90018832	7	39447726	0.0425	452280	0.5399	Diabetic nephropathy || id:ebi-a-GCST90018832	Diabetic nephropathy	Diabetic nephropathy || ||	TRUE	igd	7	39447726	0.00202212	4.49987e-11	457756	ebi-a-GCST90025994	Body mass index || id:ebi-a-GCST90025994	TRUE	reported	igd	2	1	TRUE	8.82159437285126e-05	40.3847636855424
rs61587156	G	T	G	T	-0.0292574	0.0048	0.185218	0.142092	FALSE	FALSE	FALSE	ebi-a-GCST90018832	3	185831583	0.0602	452280	0.9359	Diabetic nephropathy || id:ebi-a-GCST90018832	Diabetic nephropathy	Diabetic nephropathy || ||	TRUE	igd	3	185831583	0.00245988	1e-31	457756	ebi-a-GCST90025994	Body mass index || id:ebi-a-GCST90025994	TRUE	reported	igd	2	1	TRUE	0.000308940879170071	141.462626791908
rs61813293	T	G	T	G	0.0242499	-0.0096	0.143199	0.144956	FALSE	FALSE	FALSE	ebi-a-GCST90018832	1	156019075	0.0642	452280	0.8812	Diabetic nephropathy || id:ebi-a-GCST90018832	Diabetic nephropathy	Diabetic nephropathy || ||	TRUE	igd	1	156019075	0.0027215	2.19989e-19	457756	ebi-a-GCST90025994	Body mass index || id:ebi-a-GCST90025994	TRUE	reported	igd	2	1	TRUE	0.000173417875028797	79.3964947373342
rs61971082	G	T	G	T	0.0153257	0.0882	0.283812	0.249491	FALSE	FALSE	FALSE	ebi-a-GCST90018832	13	86494667	0.0467	452280	0.0586206	Diabetic nephropathy || id:ebi-a-GCST90018832	Diabetic nephropathy	Diabetic nephropathy || ||	TRUE	igd	13	86494667	0.00213392	1.69981e-12	457756	ebi-a-GCST90025994	Body mass index || id:ebi-a-GCST90025994	TRUE	reported	igd	2	1	TRUE	0.000112668209570729	51.5801350453046
rs62092069	A	G	A	G	-0.0142289	-0.0444	0.371332	0.438078	FALSE	FALSE	FALSE	ebi-a-GCST90018832	18	40735531	0.0417	452280	0.2866	Diabetic nephropathy || id:ebi-a-GCST90018832	Diabetic nephropathy	Diabetic nephropathy || ||	TRUE	igd	18	40735531	0.00199116	5.10035e-13	457756	ebi-a-GCST90025994	Body mass index || id:ebi-a-GCST90025994	TRUE	reported	igd	2	1	TRUE	0.000111544418703949	51.0655999220667
rs62114506	C	G	C	G	-0.012774	-0.0642	0.258944	0.260019	FALSE	TRUE	FALSE	ebi-a-GCST90018832	2	242793	0.0459	452280	0.1621	Diabetic nephropathy || id:ebi-a-GCST90018832	Diabetic nephropathy	Diabetic nephropathy || ||	TRUE	igd	2	242793	0.00222206	3.59998e-09	457756	ebi-a-GCST90025994	Body mass index || id:ebi-a-GCST90025994	TRUE	reported	igd	2	1	TRUE	7.21899701398703e-05	33.0476332990672
rs62192064	G	C	G	C	-0.0112516	0.0112	0.386882	0.331463	FALSE	TRUE	FALSE	ebi-a-GCST90018832	2	182586519	0.0449	452280	0.8022	Diabetic nephropathy || id:ebi-a-GCST90018832	Diabetic nephropathy	Diabetic nephropathy || ||	TRUE	igd	2	182586519	0.00195685	7.49998e-09	457756	ebi-a-GCST90025994	Body mass index || id:ebi-a-GCST90025994	TRUE	reported	igd	2	1	TRUE	7.22184369923975e-05	33.0606659966422
rs62253188	A	G	A	G	0.0111179	-0.0278	0.318598	0.313152	FALSE	FALSE	FALSE	ebi-a-GCST90018832	3	69941473	0.044	452280	0.5286	Diabetic nephropathy || id:ebi-a-GCST90018832	Diabetic nephropathy	Diabetic nephropathy || ||	TRUE	igd	3	69941473	0.00204997	4.39997e-08	457756	ebi-a-GCST90025994	Body mass index || id:ebi-a-GCST90025994	TRUE	reported	igd	2	1	TRUE	6.42522832375672e-05	29.4136295539865
rs6235	G	C	G	C	0.0172649	-0.0864	0.267669	0.26017	FALSE	TRUE	FALSE	ebi-a-GCST90018832	5	95728898	0.0462	452280	0.06158	Diabetic nephropathy || id:ebi-a-GCST90018832	Diabetic nephropathy	Diabetic nephropathy || ||	TRUE	igd	5	95728898	0.00216727	2.39994e-15	457756	ebi-a-GCST90025994	Body mass index || id:ebi-a-GCST90025994	TRUE	reported	igd	2	1	TRUE	0.000138614239500544	63.4600190506115
rs62422661	T	G	T	G	-0.0172847	-0.0063	0.393254	0.377153	FALSE	FALSE	FALSE	ebi-a-GCST90018832	6	98545611	0.043	452280	0.8838	Diabetic nephropathy || id:ebi-a-GCST90018832	Diabetic nephropathy	Diabetic nephropathy || ||	TRUE	igd	6	98545611	0.00196255	4.70002e-19	457756	ebi-a-GCST90025994	Body mass index || id:ebi-a-GCST90025994	TRUE	reported	igd	2	1	TRUE	0.000169423871095982	77.5675964921394
rs6265	T	C	T	C	-0.040358	-0.1664	0.187956	0.231884	FALSE	FALSE	FALSE	ebi-a-GCST90018832	11	27679916	0.0521	452280	0.00141	Diabetic nephropathy || id:ebi-a-GCST90018832	Diabetic nephropathy	Diabetic nephropathy || ||	TRUE	igd	11	27679916	0.00246175	2.39994e-60	457756	ebi-a-GCST90025994	Body mass index || id:ebi-a-GCST90025994	TRUE	reported	igd	2	1	TRUE	0.000586789614908806	268.76300072066
rs6426066	C	T	C	T	-0.0129809	0.0121	0.777142	0.789645	FALSE	FALSE	FALSE	ebi-a-GCST90018832	1	225583867	0.0502	452280	0.8095	Diabetic nephropathy || id:ebi-a-GCST90018832	Diabetic nephropathy	Diabetic nephropathy || ||	TRUE	igd	1	225583867	0.00229023	1.6e-08	457756	ebi-a-GCST90025994	Body mass index || id:ebi-a-GCST90025994	TRUE	reported	igd	2	1	TRUE	7.01757215227799e-05	32.1254716580914
rs6442548	G	A	G	A	-0.0112491	0.0794	0.678748	0.744492	FALSE	FALSE	FALSE	ebi-a-GCST90018832	3	15805165	0.0486	452280	0.1022	Diabetic nephropathy || id:ebi-a-GCST90018832	Diabetic nephropathy	Diabetic nephropathy || ||	TRUE	igd	3	15805165	0.00204472	3.89996e-08	457756	ebi-a-GCST90025994	Body mass index || id:ebi-a-GCST90025994	TRUE	reported	igd	2	1	TRUE	6.61157768056327e-05	30.2667624063935
rs645040	T	G	T	G	0.0189466	-0.016	0.773221	0.798909	FALSE	FALSE	FALSE	ebi-a-GCST90018832	3	135926622	0.0549	452280	0.7704	Diabetic nephropathy || id:ebi-a-GCST90018832	Diabetic nephropathy	Diabetic nephropathy || ||	TRUE	igd	3	135926622	0.00228121	6.09958e-17	457756	ebi-a-GCST90025994	Body mass index || id:ebi-a-GCST90025994	TRUE	reported	igd	2	1	TRUE	0.000150671999957346	68.9811041894023
rs6461112	T	C	T	C	-0.0330324	0.0841	0.974438	0.978457	FALSE	FALSE	FALSE	ebi-a-GCST90018832	7	14666259	0.1951	452280	0.6666	Diabetic nephropathy || id:ebi-a-GCST90018832	Diabetic nephropathy	Diabetic nephropathy || ||	TRUE	igd	7	14666259	0.00608471	2.69998e-08	457756	ebi-a-GCST90025994	Body mass index || id:ebi-a-GCST90025994	TRUE	reported	igd	2	1	TRUE	6.43781486853673e-05	29.4712523779891
rs6471352	T	C	T	C	0.0117636	0.0249	0.535293	0.564931	FALSE	FALSE	FALSE	ebi-a-GCST90018832	8	87482324	0.0414	452280	0.5482	Diabetic nephropathy || id:ebi-a-GCST90018832	Diabetic nephropathy	Diabetic nephropathy || ||	TRUE	igd	8	87482324	0.00193318	4.70002e-10	457756	ebi-a-GCST90025994	Body mass index || id:ebi-a-GCST90025994	TRUE	reported	igd	2	1	TRUE	8.0884766441759e-05	37.0283204048286
rs6479500	G	A	G	A	-0.0158713	0.0383	0.67779	0.656623	FALSE	FALSE	FALSE	ebi-a-GCST90018832	9	96407822	0.0431	452280	0.374	Diabetic nephropathy || id:ebi-a-GCST90018832	Diabetic nephropathy	Diabetic nephropathy || ||	TRUE	igd	9	96407822	0.00207505	2.49977e-14	457756	ebi-a-GCST90025994	Body mass index || id:ebi-a-GCST90025994	TRUE	reported	igd	2	1	TRUE	0.000127784543168125	58.5013613431157
rs652852	T	C	T	C	-0.013666	0.027	0.392217	0.397427	FALSE	FALSE	FALSE	ebi-a-GCST90018832	11	84760269	0.0419	452280	0.519	Diabetic nephropathy || id:ebi-a-GCST90018832	Diabetic nephropathy	Diabetic nephropathy || ||	TRUE	igd	11	84760269	0.00196325	1.69981e-11	457756	ebi-a-GCST90025994	Body mass index || id:ebi-a-GCST90025994	TRUE	reported	igd	2	1	TRUE	0.000105840432701532	48.4540098242228
rs6545695	A	G	A	G	-0.0184925	0.0516	0.38813	0.425603	FALSE	FALSE	FALSE	ebi-a-GCST90018832	2	58849989	0.0416	452280	0.2151	Diabetic nephropathy || id:ebi-a-GCST90018832	Diabetic nephropathy	Diabetic nephropathy || ||	TRUE	igd	2	58849989	0.00195572	3.50026e-21	457756	ebi-a-GCST90025994	Body mass index || id:ebi-a-GCST90025994	TRUE	reported	igd	2	1	TRUE	0.000195280571583955	89.4079223950312
rs6548238	C	T	C	T	0.0562278	-0.008	0.828327	0.846283	FALSE	FALSE	FALSE	ebi-a-GCST90018832	2	634905	0.0571	452280	0.8888	Diabetic nephropathy || id:ebi-a-GCST90018832	Diabetic nephropathy	Diabetic nephropathy || ||	TRUE	igd	2	634905	0.0025249	2.09894e-111	457756	ebi-a-GCST90025994	Body mass index || id:ebi-a-GCST90025994	TRUE	reported	igd	2	1	TRUE	0.00108220496601972	495.920339469513
rs6555936	A	G	A	G	0.0173355	0.1306	0.69716	0.747078	FALSE	FALSE	FALSE	ebi-a-GCST90018832	5	170610273	0.0476	452280	0.00604798	Diabetic nephropathy || id:ebi-a-GCST90018832	Diabetic nephropathy	Diabetic nephropathy || ||	TRUE	igd	5	170610273	0.00210115	6.90081e-17	457756	ebi-a-GCST90025994	Body mass index || id:ebi-a-GCST90025994	TRUE	reported	igd	2	1	TRUE	0.000148682552160568	68.0701538259056
rs6559365	A	G	A	G	0.012373	0.0465	0.498075	0.463693	FALSE	FALSE	FALSE	ebi-a-GCST90018832	9	92209279	0.0415	452280	0.2625	Diabetic nephropathy || id:ebi-a-GCST90018832	Diabetic nephropathy	Diabetic nephropathy || ||	TRUE	igd	9	92209279	0.00192483	8.4004e-11	457756	ebi-a-GCST90025994	Body mass index || id:ebi-a-GCST90025994	TRUE	reported	igd	2	1	TRUE	9.02593126092718e-05	41.3202909252003
rs6591	T	C	T	C	0.0133093	-0.0206	0.539613	0.490452	FALSE	FALSE	FALSE	ebi-a-GCST90018832	11	840363	0.0422	452280	0.625299	Diabetic nephropathy || id:ebi-a-GCST90018832	Diabetic nephropathy	Diabetic nephropathy || ||	TRUE	igd	11	840363	0.00194703	4.00037e-11	457756	ebi-a-GCST90025994	Body mass index || id:ebi-a-GCST90025994	TRUE	reported	igd	2	1	TRUE	0.000102067333125014	46.7264992564732
rs6597173	T	C	T	C	0.0116814	-0.0123	0.672507	0.609009	FALSE	FALSE	FALSE	ebi-a-GCST90018832	6	5983776	0.0433	452280	0.776	Diabetic nephropathy || id:ebi-a-GCST90018832	Diabetic nephropathy	Diabetic nephropathy || ||	TRUE	igd	6	5983776	0.00204025	2e-08	457756	ebi-a-GCST90025994	Body mass index || id:ebi-a-GCST90025994	TRUE	reported	igd	2	1	TRUE	7.16073946372536e-05	32.7809186809619
rs6669341	G	A	G	A	-0.0162096	-0.0756	0.582641	0.462827	FALSE	FALSE	FALSE	ebi-a-GCST90018832	1	47678458	0.0461	452280	0.1012	Diabetic nephropathy || id:ebi-a-GCST90018832	Diabetic nephropathy	Diabetic nephropathy || ||	TRUE	igd	1	47678458	0.00193551	3.59998e-17	457756	ebi-a-GCST90025994	Body mass index || id:ebi-a-GCST90025994	TRUE	reported	igd	2	1	TRUE	0.000153198027439356	70.137754818162
rs6700863	C	G	C	G	-0.0179316	-0.0645	0.832098	0.819265	FALSE	TRUE	FALSE	ebi-a-GCST90018832	1	23299555	0.0578	452280	0.2643	Diabetic nephropathy || id:ebi-a-GCST90018832	Diabetic nephropathy	Diabetic nephropathy || ||	TRUE	igd	1	23299555	0.0025688	2.90001e-12	457756	ebi-a-GCST90025994	Body mass index || id:ebi-a-GCST90025994	TRUE	reported	igd	2	1	TRUE	0.000106438127687896	48.7276651830937
rs6706613	C	T	C	T	-0.0210453	-0.0333	0.837274	0.846384	FALSE	FALSE	FALSE	ebi-a-GCST90018832	2	50228459	0.0585	452280	0.569799	Diabetic nephropathy || id:ebi-a-GCST90018832	Diabetic nephropathy	Diabetic nephropathy || ||	TRUE	igd	2	50228459	0.00257928	1.69981e-15	457756	ebi-a-GCST90025994	Body mass index || id:ebi-a-GCST90025994	TRUE	reported	igd	2	1	TRUE	0.000145417293318615	66.5750288462669
rs6715082	C	T	C	T	0.0160668	-0.031	0.346121	0.441579	FALSE	FALSE	FALSE	ebi-a-GCST90018832	2	105426617	0.0433	452280	0.4738	Diabetic nephropathy || id:ebi-a-GCST90018832	Diabetic nephropathy	Diabetic nephropathy || ||	TRUE	igd	2	105426617	0.00200253	8.99912e-16	457756	ebi-a-GCST90025994	Body mass index || id:ebi-a-GCST90025994	TRUE	reported	igd	2	1	TRUE	0.000140606565058245	64.3722687452653
rs6720868	T	C	T	C	0.0169309	-0.0226	0.315761	0.294609	FALSE	FALSE	FALSE	ebi-a-GCST90018832	2	230663576	0.0452	452280	0.617701	Diabetic nephropathy || id:ebi-a-GCST90018832	Diabetic nephropathy	Diabetic nephropathy || ||	TRUE	igd	2	230663576	0.00205991	6.4998e-16	457756	ebi-a-GCST90025994	Body mass index || id:ebi-a-GCST90025994	TRUE	reported	igd	2	1	TRUE	0.000147558918380275	67.5556535634149
rs6738833	C	T	C	T	0.0121535	0.013	0.514169	0.417258	FALSE	FALSE	FALSE	ebi-a-GCST90018832	2	104150891	0.0437	452280	0.765399	Diabetic nephropathy || id:ebi-a-GCST90018832	Diabetic nephropathy	Diabetic nephropathy || ||	TRUE	igd	2	104150891	0.00190435	2.19999e-10	457756	ebi-a-GCST90025994	Body mass index || id:ebi-a-GCST90025994	TRUE	reported	igd	2	1	TRUE	8.89685483277793e-05	40.7293325008212
rs6751741	C	T	C	T	-0.0113933	-0.0164	0.56059	0.665808	FALSE	FALSE	FALSE	ebi-a-GCST90018832	2	35447837	0.046	452280	0.7212	Diabetic nephropathy || id:ebi-a-GCST90018832	Diabetic nephropathy	Diabetic nephropathy || ||	TRUE	igd	2	35447837	0.00191989	9.69996e-10	457756	ebi-a-GCST90025994	Body mass index || id:ebi-a-GCST90025994	TRUE	reported	igd	2	1	TRUE	7.69270214559246e-05	35.2163608692835
rs67602344	A	C	A	C	-0.0218731	0.0276	0.192335	0.185179	FALSE	FALSE	FALSE	ebi-a-GCST90018832	19	4056207	0.0603	452280	0.647099	Diabetic nephropathy || id:ebi-a-GCST90018832	Diabetic nephropathy	Diabetic nephropathy || ||	TRUE	igd	19	4056207	0.00244762	2.39994e-19	457756	ebi-a-GCST90025994	Body mass index || id:ebi-a-GCST90025994	TRUE	reported	igd	2	1	TRUE	0.000174430684109639	79.8602734560558
rs6764926	C	T	C	T	-0.0211883	-0.053	0.548384	0.604904	FALSE	FALSE	FALSE	ebi-a-GCST90018832	3	93978741	0.0431	452280	0.2181	Diabetic nephropathy || id:ebi-a-GCST90018832	Diabetic nephropathy	Diabetic nephropathy || ||	TRUE	igd	3	93978741	0.00191784	8.4004e-29	457756	ebi-a-GCST90025994	Body mass index || id:ebi-a-GCST90025994	TRUE	reported	igd	2	1	TRUE	0.00026657391454654	122.057813108378
rs67776659	C	T	C	T	0.015638	-0.0224	0.153491	0.122582	FALSE	FALSE	FALSE	ebi-a-GCST90018832	2	113984594	0.0617	452280	0.716901	Diabetic nephropathy || id:ebi-a-GCST90018832	Diabetic nephropathy	Diabetic nephropathy || ||	TRUE	igd	2	113984594	0.00265586	3.40001e-09	457756	ebi-a-GCST90025994	Body mass index || id:ebi-a-GCST90025994	TRUE	reported	igd	2	1	TRUE	7.57329936339764e-05	34.669706408582
rs6790717	G	A	G	A	0.010533	0.0217	0.540242	0.485231	FALSE	FALSE	FALSE	ebi-a-GCST90018832	3	161435197	0.0413	452280	0.5994	Diabetic nephropathy || id:ebi-a-GCST90018832	Diabetic nephropathy	Diabetic nephropathy || ||	TRUE	igd	3	161435197	0.00191117	2.5e-08	457756	ebi-a-GCST90025994	Body mass index || id:ebi-a-GCST90025994	TRUE	reported	igd	2	2	TRUE	6.63502658292567e-05	30.3741149150045
rs6831020	A	C	A	C	-0.0156759	0.0017	0.293531	0.230221	FALSE	FALSE	FALSE	ebi-a-GCST90018832	4	55500226	0.0511	452280	0.9741	Diabetic nephropathy || id:ebi-a-GCST90018832	Diabetic nephropathy	Diabetic nephropathy || ||	TRUE	igd	4	55500226	0.00210368	1.99986e-14	457756	ebi-a-GCST90025994	Body mass index || id:ebi-a-GCST90025994	TRUE	reported	igd	2	1	TRUE	0.000121288294446653	55.5269367035817
rs6876883	A	G	A	G	-0.0131349	0.0129	0.435895	0.445891	FALSE	FALSE	FALSE	ebi-a-GCST90018832	5	122727026	0.0412	452280	0.754401	Diabetic nephropathy || id:ebi-a-GCST90018832	Diabetic nephropathy	Diabetic nephropathy || ||	TRUE	igd	5	122727026	0.00194143	4.79954e-11	457756	ebi-a-GCST90025994	Body mass index || id:ebi-a-GCST90025994	TRUE	reported	igd	2	1	TRUE	9.99844814333838e-05	45.7728728910169
rs6880789	G	A	G	A	-0.0110273	-0.0076	0.464145	0.54315	FALSE	FALSE	FALSE	ebi-a-GCST90018832	5	92451777	0.0421	452280	0.8565	Diabetic nephropathy || id:ebi-a-GCST90018832	Diabetic nephropathy	Diabetic nephropathy || ||	TRUE	igd	5	92451777	0.00192044	6.19998e-09	457756	ebi-a-GCST90025994	Body mass index || id:ebi-a-GCST90025994	TRUE	reported	igd	2	1	TRUE	7.20230597522533e-05	32.9712183818646
rs694786	C	T	C	T	0.0158807	-0.0134	0.539606	0.561652	FALSE	FALSE	FALSE	ebi-a-GCST90018832	3	173112907	0.0417	452280	0.748001	Diabetic nephropathy || id:ebi-a-GCST90018832	Diabetic nephropathy	Diabetic nephropathy || ||	TRUE	igd	3	173112907	0.00191747	9.3994e-17	457756	ebi-a-GCST90025994	Body mass index || id:ebi-a-GCST90025994	TRUE	reported	igd	2	1	TRUE	0.000149824559390325	68.5930682853917
rs6950388	A	G	A	G	0.0144315	0.0148	0.795903	0.68522	FALSE	FALSE	FALSE	ebi-a-GCST90018832	7	1270699	0.0482	452280	0.7596	Diabetic nephropathy || id:ebi-a-GCST90018832	Diabetic nephropathy	Diabetic nephropathy || ||	TRUE	igd	7	1270699	0.00238242	6.49995e-10	457756	ebi-a-GCST90025994	Body mass index || id:ebi-a-GCST90025994	TRUE	reported	igd	2	1	TRUE	8.01525674415539e-05	36.6930994027656
rs7013560	C	T	C	T	-0.01205	-0.0095	0.47731	0.579627	FALSE	FALSE	FALSE	ebi-a-GCST90018832	8	64784507	0.0433	452280	0.8265	Diabetic nephropathy || id:ebi-a-GCST90018832	Diabetic nephropathy	Diabetic nephropathy || ||	TRUE	igd	8	64784507	0.00192057	6.4e-10	457756	ebi-a-GCST90025994	Body mass index || id:ebi-a-GCST90025994	TRUE	reported	igd	2	1	TRUE	8.5988905423723e-05	39.3651503795239
rs705165	T	G	T	G	0.015673	0.0172	0.247562	0.264432	FALSE	FALSE	FALSE	ebi-a-GCST90018832	10	125256095	0.0475	452280	0.7173	Diabetic nephropathy || id:ebi-a-GCST90018832	Diabetic nephropathy	Diabetic nephropathy || ||	TRUE	igd	10	125256095	0.00222352	1.29987e-12	457756	ebi-a-GCST90025994	Body mass index || id:ebi-a-GCST90025994	TRUE	reported	igd	2	1	TRUE	0.000108527801595656	49.684427433301
rs7078160	A	G	A	G	0.0154624	-0.0046	0.160327	0.241771	FALSE	FALSE	FALSE	ebi-a-GCST90018832	10	118827560	0.051	452280	0.9276	Diabetic nephropathy || id:ebi-a-GCST90018832	Diabetic nephropathy	Diabetic nephropathy || ||	TRUE	igd	10	118827560	0.0026126	4.49997e-09	457756	ebi-a-GCST90025994	Body mass index || id:ebi-a-GCST90025994	TRUE	reported	igd	2	1	TRUE	7.65139612184553e-05	35.0272518773845
rs7098100	A	G	A	G	0.0202105	0.0543	0.339879	0.263102	FALSE	FALSE	FALSE	ebi-a-GCST90018832	10	21834536	0.0482	452280	0.2601	Diabetic nephropathy || id:ebi-a-GCST90018832	Diabetic nephropathy	Diabetic nephropathy || ||	TRUE	igd	10	21834536	0.00202587	3.10027e-23	457756	ebi-a-GCST90025994	Body mass index || id:ebi-a-GCST90025994	TRUE	reported	igd	2	1	TRUE	0.000217371453988727	99.5242862879732
rs710985	T	C	T	C	-0.0119482	-0.0222	0.520599	0.511011	FALSE	FALSE	FALSE	ebi-a-GCST90018832	5	3529983	0.0411	452280	0.589599	Diabetic nephropathy || id:ebi-a-GCST90018832	Diabetic nephropathy	Diabetic nephropathy || ||	TRUE	igd	5	3529983	0.00191513	1.89998e-10	457756	ebi-a-GCST90025994	Body mass index || id:ebi-a-GCST90025994	TRUE	reported	igd	2	1	TRUE	8.50232058341426e-05	38.9230219235068
rs7124681	A	C	A	C	0.025561	0.0396	0.408487	0.382267	FALSE	FALSE	FALSE	ebi-a-GCST90018832	11	47529947	0.0436	452280	0.364	Diabetic nephropathy || id:ebi-a-GCST90018832	Diabetic nephropathy	Diabetic nephropathy || ||	TRUE	igd	11	47529947	0.00195622	2.19989e-39	457756	ebi-a-GCST90025994	Body mass index || id:ebi-a-GCST90025994	TRUE	reported	igd	2	1	TRUE	0.000372841539446596	170.733362537561
rs7132908	A	G	A	G	0.0293689	0.0833	0.384689	0.360958	FALSE	FALSE	FALSE	ebi-a-GCST90018832	12	50263148	0.0428	452280	0.0519003	Diabetic nephropathy || id:ebi-a-GCST90018832	Diabetic nephropathy	Diabetic nephropathy || ||	TRUE	igd	12	50263148	0.00197268	3.50026e-51	457756	ebi-a-GCST90025994	Body mass index || id:ebi-a-GCST90025994	TRUE	reported	igd	2	1	TRUE	0.000483969280899654	221.646144133931
rs713586	C	T	C	T	0.0336539	0.008	0.489271	0.484023	FALSE	FALSE	FALSE	ebi-a-GCST90018832	2	25158008	0.0413	452280	0.8474	Diabetic nephropathy || id:ebi-a-GCST90018832	Diabetic nephropathy	Diabetic nephropathy || ||	TRUE	igd	2	25158008	0.00190581	2.70023e-71	457756	ebi-a-GCST90025994	Body mass index || id:ebi-a-GCST90025994	TRUE	reported	igd	2	1	TRUE	0.00068074084415609	311.824115787636
rs71567659	A	G	A	G	-0.0206068	-0.0114	0.137848	0.0983395	FALSE	FALSE	FALSE	ebi-a-GCST90018832	6	163001736	0.0752	452280	0.8798	Diabetic nephropathy || id:ebi-a-GCST90018832	Diabetic nephropathy	Diabetic nephropathy || ||	TRUE	igd	6	163001736	0.00278122	1.20005e-13	457756	ebi-a-GCST90025994	Body mass index || id:ebi-a-GCST90025994	TRUE	reported	igd	2	1	TRUE	0.000119912456141124	54.8969892812437
rs71627581	A	G	A	G	-0.0208891	-0.0412	0.110607	0.127605	FALSE	FALSE	FALSE	ebi-a-GCST90018832	5	43161351	0.0631	452280	0.514	Diabetic nephropathy || id:ebi-a-GCST90018832	Diabetic nephropathy	Diabetic nephropathy || ||	TRUE	igd	5	43161351	0.00307804	1.39991e-11	457756	ebi-a-GCST90025994	Body mass index || id:ebi-a-GCST90025994	TRUE	reported	igd	2	1	TRUE	0.000100603525463381	46.0562996210762
rs7170035	G	A	G	A	-0.0153653	-0.0051	0.225916	0.225884	FALSE	FALSE	FALSE	ebi-a-GCST90018832	15	99231868	0.0488	452280	0.9159	Diabetic nephropathy || id:ebi-a-GCST90018832	Diabetic nephropathy	Diabetic nephropathy || ||	TRUE	igd	15	99231868	0.00230061	2.90001e-11	457756	ebi-a-GCST90025994	Body mass index || id:ebi-a-GCST90025994	TRUE	reported	igd	2	1	TRUE	9.74360609116614e-05	44.6060928685384
rs7170185	A	T	A	T	-0.0298695	-0.0234	0.224267	0.30037	FALSE	TRUE	FALSE	ebi-a-GCST90018832	15	68117300	0.0514	452280	0.6483	Diabetic nephropathy || id:ebi-a-GCST90018832	Diabetic nephropathy	Diabetic nephropathy || ||	TRUE	igd	15	68117300	0.0023132	4.30031e-41	457756	ebi-a-GCST90025994	Body mass index || id:ebi-a-GCST90025994	TRUE	reported	igd	2	1	TRUE	0.000364113961186741	166.73533285159
rs7211567	T	C	T	C	-0.0157528	0.0906	0.216314	0.273223	FALSE	FALSE	FALSE	ebi-a-GCST90018832	17	31460899	0.0463	452280	0.0503199	Diabetic nephropathy || id:ebi-a-GCST90018832	Diabetic nephropathy	Diabetic nephropathy || ||	TRUE	igd	17	31460899	0.00233127	3.40017e-11	457756	ebi-a-GCST90025994	Body mass index || id:ebi-a-GCST90025994	TRUE	reported	igd	2	1	TRUE	9.97362432799706e-05	45.6592181852726
rs7230932	A	G	A	G	-0.0113576	-0.0142	0.370056	0.379785	FALSE	FALSE	FALSE	ebi-a-GCST90018832	18	58179582	0.0421	452280	0.7357	Diabetic nephropathy || id:ebi-a-GCST90018832	Diabetic nephropathy	Diabetic nephropathy || ||	TRUE	igd	18	58179582	0.00199507	2e-08	457756	ebi-a-GCST90025994	Body mass index || id:ebi-a-GCST90025994	TRUE	reported	igd	2	1	TRUE	7.07932858781591e-05	32.4082040671262
rs72634826	A	G	A	G	-0.0198788	0.0449	0.25191	0.251467	FALSE	FALSE	FALSE	ebi-a-GCST90018832	1	1601052	0.0562	452280	0.425	Diabetic nephropathy || id:ebi-a-GCST90018832	Diabetic nephropathy	Diabetic nephropathy || ||	TRUE	igd	1	1601052	0.0022612	5.70033e-19	457756	ebi-a-GCST90025994	Body mass index || id:ebi-a-GCST90025994	TRUE	reported	igd	2	1	TRUE	0.000168808772015681	77.2859371694136
rs72705206	T	C	T	C	0.0628956	0.1307	0.025595	0.0328922	FALSE	FALSE	FALSE	ebi-a-GCST90018832	1	110172176	0.1064	452280	0.219	Diabetic nephropathy || id:ebi-a-GCST90018832	Diabetic nephropathy	Diabetic nephropathy || ||	TRUE	igd	1	110172176	0.00609314	4.10015e-25	457756	ebi-a-GCST90025994	Body mass index || id:ebi-a-GCST90025994	TRUE	reported	igd	2	1	TRUE	0.000232714310966618	106.550702575546
rs72769581	C	T	C	T	-0.0205126	0.0206	0.21179	0.209889	FALSE	FALSE	FALSE	ebi-a-GCST90018832	16	19846668	0.0521	452280	0.691899	Diabetic nephropathy || id:ebi-a-GCST90018832	Diabetic nephropathy	Diabetic nephropathy || ||	TRUE	igd	16	19846668	0.00234983	2.99985e-18	457756	ebi-a-GCST90025994	Body mass index || id:ebi-a-GCST90025994	TRUE	reported	igd	2	1	TRUE	0.000166441721159346	76.2020468274052
rs72948836	G	A	G	A	-0.0230654	-0.0171	0.0582244	0.0881154	FALSE	FALSE	FALSE	ebi-a-GCST90018832	6	73910108	0.0839	452280	0.8389	Diabetic nephropathy || id:ebi-a-GCST90018832	Diabetic nephropathy	Diabetic nephropathy || ||	TRUE	igd	6	73910108	0.00409481	2.90001e-08	457756	ebi-a-GCST90025994	Body mass index || id:ebi-a-GCST90025994	TRUE	reported	igd	2	1	TRUE	6.93091102331284e-05	31.7287215351139
rs73024820	G	A	G	A	-0.0228993	-0.0798	0.158553	0.153687	FALSE	FALSE	FALSE	ebi-a-GCST90018832	19	31009539	0.0662	452280	0.2278	Diabetic nephropathy || id:ebi-a-GCST90018832	Diabetic nephropathy	Diabetic nephropathy || ||	TRUE	igd	19	31009539	0.00263207	1.29987e-18	457756	ebi-a-GCST90025994	Body mass index || id:ebi-a-GCST90025994	TRUE	reported	igd	2	1	TRUE	0.000165326964210817	75.6915930366513
rs73215408	T	C	T	C	-0.0198232	0.127	0.137435	0.1275	FALSE	FALSE	FALSE	ebi-a-GCST90018832	4	28541193	0.0623	452280	0.0414295	Diabetic nephropathy || id:ebi-a-GCST90018832	Diabetic nephropathy	Diabetic nephropathy || ||	TRUE	igd	4	28541193	0.00278244	3.90032e-12	457756	ebi-a-GCST90025994	Body mass index || id:ebi-a-GCST90025994	TRUE	reported	igd	2	1	TRUE	0.000110869914052101	50.7567740361802
rs7323	C	G	C	G	-0.017576	-0.0263	0.280367	0.222833	FALSE	TRUE	FALSE	ebi-a-GCST90018832	13	28009031	0.0506	452280	0.6037	Diabetic nephropathy || id:ebi-a-GCST90018832	Diabetic nephropathy	Diabetic nephropathy || ||	TRUE	igd	13	28009031	0.00215683	2.19989e-15	457756	ebi-a-GCST90025994	Body mass index || id:ebi-a-GCST90025994	TRUE	reported	igd	2	1	TRUE	0.000145047822367207	66.4058529042345
rs7325555	T	C	T	C	-0.0133364	0.0287	0.426117	0.378427	FALSE	FALSE	FALSE	ebi-a-GCST90018832	13	54119324	0.0426	452280	0.5008	Diabetic nephropathy || id:ebi-a-GCST90018832	Diabetic nephropathy	Diabetic nephropathy || ||	TRUE	igd	13	54119324	0.00194542	7.19946e-12	457756	ebi-a-GCST90025994	Body mass index || id:ebi-a-GCST90025994	TRUE	reported	igd	2	1	TRUE	0.000102653046698857	46.9946668843227
rs7332115	G	T	G	T	-0.0169408	-0.0355	0.37106	0.334162	FALSE	FALSE	FALSE	ebi-a-GCST90018832	13	33147548	0.0435	452280	0.415	Diabetic nephropathy || id:ebi-a-GCST90018832	Diabetic nephropathy	Diabetic nephropathy || ||	TRUE	igd	13	33147548	0.00199226	2.70023e-17	457756	ebi-a-GCST90025994	Body mass index || id:ebi-a-GCST90025994	TRUE	reported	igd	2	1	TRUE	0.000157933099757538	72.3059276456959
rs73601548	T	C	T	C	0.0182123	-0.1416	0.114008	0.0844566	FALSE	FALSE	FALSE	ebi-a-GCST90018832	10	18549889	0.0829	452280	0.0877809	Diabetic nephropathy || id:ebi-a-GCST90018832	Diabetic nephropathy	Diabetic nephropathy || ||	TRUE	igd	10	18549889	0.0030296	1.2e-09	457756	ebi-a-GCST90025994	Body mass index || id:ebi-a-GCST90025994	TRUE	reported	igd	2	1	TRUE	7.89388285798595e-05	36.1374171831253
rs73837032	A	G	A	G	0.0156682	0.1215	0.208886	0.165071	FALSE	FALSE	FALSE	ebi-a-GCST90018832	3	70544034	0.0561	452280	0.0305098	Diabetic nephropathy || id:ebi-a-GCST90018832	Diabetic nephropathy	Diabetic nephropathy || ||	TRUE	igd	3	70544034	0.00235188	3.19963e-11	457756	ebi-a-GCST90025994	Body mass index || id:ebi-a-GCST90025994	TRUE	reported	igd	2	1	TRUE	9.69464128828087e-05	44.3819109498207
rs7420531	A	G	A	G	0.0105803	-0.0504	0.539223	0.606109	FALSE	FALSE	FALSE	ebi-a-GCST90018832	2	69696001	0.0428	452280	0.2393	Diabetic nephropathy || id:ebi-a-GCST90018832	Diabetic nephropathy	Diabetic nephropathy || ||	TRUE	igd	2	69696001	0.00191583	1.09999e-08	457756	ebi-a-GCST90025994	Body mass index || id:ebi-a-GCST90025994	TRUE	reported	igd	2	1	TRUE	6.66222115115584e-05	30.4986156934874
rs7422777	T	C	T	C	-0.0119999	-0.0052	0.526097	0.501273	FALSE	FALSE	FALSE	ebi-a-GCST90018832	2	236850071	0.0412	452280	0.8986	Diabetic nephropathy || id:ebi-a-GCST90018832	Diabetic nephropathy	Diabetic nephropathy || ||	TRUE	igd	2	236850071	0.0019081	1.5e-10	457756	ebi-a-GCST90025994	Body mass index || id:ebi-a-GCST90025994	TRUE	reported	igd	2	1	TRUE	8.63935705707583e-05	39.5504194049968
rs7432838	T	C	T	C	0.0195496	0.0667	0.842932	0.869876	FALSE	FALSE	FALSE	ebi-a-GCST90018832	3	88190809	0.059	452280	0.2584	Diabetic nephropathy || id:ebi-a-GCST90018832	Diabetic nephropathy	Diabetic nephropathy || ||	TRUE	igd	3	88190809	0.00265377	1.29987e-13	457756	ebi-a-GCST90025994	Body mass index || id:ebi-a-GCST90025994	TRUE	reported	igd	2	1	TRUE	0.000118539655711076	54.2684345219121
rs7451021	C	T	C	T	-0.0111929	0.0431	0.685409	0.708324	FALSE	FALSE	FALSE	ebi-a-GCST90018832	6	130381246	0.045	452280	0.3385	Diabetic nephropathy || id:ebi-a-GCST90018832	Diabetic nephropathy	Diabetic nephropathy || ||	TRUE	igd	6	130381246	0.00208498	4.09996e-08	457756	ebi-a-GCST90025994	Body mass index || id:ebi-a-GCST90025994	TRUE	reported	igd	2	1	TRUE	6.29535280427596e-05	28.8190435361508
rs74579064	A	C	A	C	0.0181058	0.0479	0.0958975	0.0947722	FALSE	FALSE	FALSE	ebi-a-GCST90018832	2	133519028	0.0734	452280	0.5139	Diabetic nephropathy || id:ebi-a-GCST90018832	Diabetic nephropathy	Diabetic nephropathy || ||	TRUE	igd	2	133519028	0.00323352	3.09999e-08	457756	ebi-a-GCST90025994	Body mass index || id:ebi-a-GCST90025994	TRUE	reported	igd	2	1	TRUE	6.84889556042434e-05	31.3532407343775
rs7488867	T	C	T	C	-0.0198357	-0.0749	0.251627	0.287833	FALSE	FALSE	FALSE	ebi-a-GCST90018832	12	103699685	0.0449	452280	0.0952994	Diabetic nephropathy || id:ebi-a-GCST90018832	Diabetic nephropathy	Diabetic nephropathy || ||	TRUE	igd	12	103699685	0.00221804	3.19963e-19	457756	ebi-a-GCST90025994	Body mass index || id:ebi-a-GCST90025994	TRUE	reported	igd	2	1	TRUE	0.000174681293629362	79.9750310258925
rs74934567	G	A	G	A	-0.0226541	-0.0573	0.15423	0.161892	FALSE	FALSE	FALSE	ebi-a-GCST90018832	3	61239698	0.0553	452280	0.2995	Diabetic nephropathy || id:ebi-a-GCST90018832	Diabetic nephropathy	Diabetic nephropathy || ||	TRUE	igd	3	61239698	0.00264427	6.20012e-18	457756	ebi-a-GCST90025994	Body mass index || id:ebi-a-GCST90025994	TRUE	reported	igd	2	1	TRUE	0.000160316548839328	73.3973083005585
rs7552982	C	T	C	T	0.0186096	-0.0627	0.131772	0.169894	FALSE	FALSE	FALSE	ebi-a-GCST90018832	1	243737428	0.0542	452280	0.2472	Diabetic nephropathy || id:ebi-a-GCST90018832	Diabetic nephropathy	Diabetic nephropathy || ||	TRUE	igd	1	243737428	0.00282237	2.39994e-11	457756	ebi-a-GCST90025994	Body mass index || id:ebi-a-GCST90025994	TRUE	reported	igd	2	1	TRUE	9.4966600392983e-05	43.4754699138677
rs75810210	T	C	T	C	-0.0321802	-0.0221	0.0888869	0.0875632	FALSE	FALSE	FALSE	ebi-a-GCST90018832	12	122803643	0.0817	452280	0.786901	Diabetic nephropathy || id:ebi-a-GCST90018832	Diabetic nephropathy	Diabetic nephropathy || ||	TRUE	igd	12	122803643	0.00337666	7.10068e-21	457756	ebi-a-GCST90025994	Body mass index || id:ebi-a-GCST90025994	TRUE	reported	igd	2	1	TRUE	0.000198373020035692	90.8240604565828
rs76111507	T	C	T	C	-0.0904822	0.1379	0.0369532	0.0320192	FALSE	FALSE	FALSE	ebi-a-GCST90018832	2	455477	0.1573	452280	0.3805	Diabetic nephropathy || id:ebi-a-GCST90018832	Diabetic nephropathy	Diabetic nephropathy || ||	TRUE	igd	2	455477	0.00505668	9.70063e-73	457756	ebi-a-GCST90025994	Body mass index || id:ebi-a-GCST90025994	TRUE	reported	igd	2	1	TRUE	0.000698968575296724	320.179456594992
rs7617565	T	C	T	C	0.0149004	0.1162	0.262802	0.187742	FALSE	FALSE	FALSE	ebi-a-GCST90018832	3	84870886	0.0568	452280	0.04091	Diabetic nephropathy || id:ebi-a-GCST90018832	Diabetic nephropathy	Diabetic nephropathy || ||	TRUE	igd	3	84870886	0.00216533	5.79963e-12	457756	ebi-a-GCST90025994	Body mass index || id:ebi-a-GCST90025994	TRUE	reported	igd	2	1	TRUE	0.000103435281146112	47.3528116371419
rs7618975	C	A	C	A	-0.0135121	-0.0954	0.390337	0.372664	FALSE	FALSE	FALSE	ebi-a-GCST90018832	3	25086328	0.0425	452280	0.0248702	Diabetic nephropathy || id:ebi-a-GCST90018832	Diabetic nephropathy	Diabetic nephropathy || ||	TRUE	igd	3	25086328	0.00195829	3.50026e-12	457756	ebi-a-GCST90025994	Body mass index || id:ebi-a-GCST90025994	TRUE	reported	igd	2	1	TRUE	0.000103995004174975	47.6090802476107
rs76223526	T	C	T	C	0.0290628	-0.1248	0.0485845	0.0400989	FALSE	FALSE	FALSE	ebi-a-GCST90018832	10	87416318	0.1061	452280	0.2395	Diabetic nephropathy || id:ebi-a-GCST90018832	Diabetic nephropathy	Diabetic nephropathy || ||	TRUE	igd	10	87416318	0.0044601	5.40008e-11	457756	ebi-a-GCST90025994	Body mass index || id:ebi-a-GCST90025994	TRUE	reported	igd	2	1	TRUE	9.274945925173e-05	42.4603741470582
rs7663212	G	A	G	A	-0.013781	-0.078	0.24996	0.265041	FALSE	FALSE	FALSE	ebi-a-GCST90018832	4	147376576	0.0473	452280	0.0993002	Diabetic nephropathy || id:ebi-a-GCST90018832	Diabetic nephropathy	Diabetic nephropathy || ||	TRUE	igd	4	147376576	0.00221327	2e-10	457756	ebi-a-GCST90025994	Body mass index || id:ebi-a-GCST90025994	TRUE	reported	igd	2	1	TRUE	8.46879936574141e-05	38.769551164159
rs7686195	C	T	C	T	-0.0126961	0.0545	0.548066	0.510858	FALSE	FALSE	FALSE	ebi-a-GCST90018832	4	180169778	0.0411	452280	0.1851	Diabetic nephropathy || id:ebi-a-GCST90018832	Diabetic nephropathy	Diabetic nephropathy || ||	TRUE	igd	4	180169778	0.00192413	2.70023e-11	457756	ebi-a-GCST90025994	Body mass index || id:ebi-a-GCST90025994	TRUE	reported	igd	2	1	TRUE	9.5103499237587e-05	43.5381478202104
rs7719067	G	A	G	A	-0.016012	-0.0166	0.572482	0.452779	FALSE	FALSE	FALSE	ebi-a-GCST90018832	5	153538241	0.0457	452280	0.716401	Diabetic nephropathy || id:ebi-a-GCST90018832	Diabetic nephropathy	Diabetic nephropathy || ||	TRUE	igd	5	153538241	0.00193464	5.79963e-17	457756	ebi-a-GCST90025994	Body mass index || id:ebi-a-GCST90025994	TRUE	reported	igd	2	1	TRUE	0.000149620743086331	68.4997426131311
rs7721099	C	T	C	T	0.0333971	0.1037	0.134197	0.291108	FALSE	FALSE	FALSE	ebi-a-GCST90018832	5	87936379	0.0617	452280	0.0926808	Diabetic nephropathy || id:ebi-a-GCST90018832	Diabetic nephropathy	Diabetic nephropathy || ||	TRUE	igd	5	87936379	0.00276805	2.70023e-33	457756	ebi-a-GCST90025994	Body mass index || id:ebi-a-GCST90025994	TRUE	reported	igd	2	1	TRUE	0.000317905118778991	145.568616749956
rs77483079	T	C	T	C	-0.0251292	0.0562	0.15517	0.16802	FALSE	FALSE	FALSE	ebi-a-GCST90018832	17	1830836	0.0532	452280	0.2905	Diabetic nephropathy || id:ebi-a-GCST90018832	Diabetic nephropathy	Diabetic nephropathy || ||	TRUE	igd	17	1830836	0.0026576	6.00067e-21	457756	ebi-a-GCST90025994	Body mass index || id:ebi-a-GCST90025994	TRUE	reported	igd	2	1	TRUE	0.000195280659174701	89.4079625057099
rs7762794	G	A	G	A	0.0143529	0.0622	0.285074	0.357699	FALSE	FALSE	FALSE	ebi-a-GCST90018832	6	153380228	0.0434	452280	0.1519	Diabetic nephropathy || id:ebi-a-GCST90018832	Diabetic nephropathy	Diabetic nephropathy || ||	TRUE	igd	6	153380228	0.00212316	7.59976e-12	457756	ebi-a-GCST90025994	Body mass index || id:ebi-a-GCST90025994	TRUE	reported	igd	2	1	TRUE	9.98243452044467e-05	45.6995552428946
rs7822013	C	T	C	T	0.0108794	0.0697	0.441253	0.461999	FALSE	FALSE	FALSE	ebi-a-GCST90018832	8	143381810	0.0415	452280	0.092841	Diabetic nephropathy || id:ebi-a-GCST90018832	Diabetic nephropathy	Diabetic nephropathy || ||	TRUE	igd	8	143381810	0.00193655	1.5e-08	457756	ebi-a-GCST90025994	Body mass index || id:ebi-a-GCST90025994	TRUE	reported	igd	2	1	TRUE	6.89427292913715e-05	31.5609860045568
rs7869771	C	A	C	A	-0.0152468	-0.0216	0.279587	0.277954	FALSE	FALSE	FALSE	ebi-a-GCST90018832	9	94180627	0.0479	452280	0.6516	Diabetic nephropathy || id:ebi-a-GCST90018832	Diabetic nephropathy	Diabetic nephropathy || ||	TRUE	igd	9	94180627	0.00213837	2.99985e-12	457756	ebi-a-GCST90025994	Body mass index || id:ebi-a-GCST90025994	TRUE	reported	igd	2	1	TRUE	0.000111047663595109	50.8381576599452
rs7871866	C	G	C	G	0.0186555	0.0276	0.151601	0.171858	FALSE	TRUE	FALSE	ebi-a-GCST90018832	9	131027982	0.0532	452280	0.6037	Diabetic nephropathy || id:ebi-a-GCST90018832	Diabetic nephropathy	Diabetic nephropathy || ||	TRUE	igd	9	131027982	0.00269218	7.10068e-13	457756	ebi-a-GCST90025994	Body mass index || id:ebi-a-GCST90025994	TRUE	reported	igd	2	1	TRUE	0.000104888047102357	48.0179596233028
rs7903146	T	C	T	C	-0.0161409	0.2782	0.290396	0.212872	FALSE	FALSE	FALSE	ebi-a-GCST90018832	10	114758349	0.0547	452280	3.60097e-07	Diabetic nephropathy || id:ebi-a-GCST90018832	Diabetic nephropathy	Diabetic nephropathy || ||	TRUE	igd	10	114758349	0.00211124	8.30042e-15	457756	ebi-a-GCST90025994	Body mass index || id:ebi-a-GCST90025994	TRUE	reported	igd	2	1	TRUE	0.000127670566972709	58.4491749533306
rs79186842	G	A	G	A	-0.0208607	0.1111	0.146887	0.151416	FALSE	FALSE	FALSE	ebi-a-GCST90018832	20	47689036	0.0628	452280	0.0767308	Diabetic nephropathy || id:ebi-a-GCST90018832	Diabetic nephropathy	Diabetic nephropathy || ||	TRUE	igd	20	47689036	0.00273617	5.10035e-14	457756	ebi-a-GCST90025994	Body mass index || id:ebi-a-GCST90025994	TRUE	reported	igd	2	1	TRUE	0.000126964530846439	58.1259017809307
rs79950910	A	G	A	G	0.0173944	0.0916	0.131656	0.124965	FALSE	FALSE	FALSE	ebi-a-GCST90018832	1	209517898	0.0633	452280	0.1477	Diabetic nephropathy || id:ebi-a-GCST90018832	Diabetic nephropathy	Diabetic nephropathy || ||	TRUE	igd	1	209517898	0.0028192	1.7e-10	457756	ebi-a-GCST90025994	Body mass index || id:ebi-a-GCST90025994	TRUE	reported	igd	2	1	TRUE	8.31566472214766e-05	38.0684535371809
rs79966207	C	T	C	T	0.0153701	-0.0989	0.173754	0.154609	FALSE	FALSE	FALSE	ebi-a-GCST90018832	22	50722408	0.0583	452280	0.090099	Diabetic nephropathy || id:ebi-a-GCST90018832	Diabetic nephropathy	Diabetic nephropathy || ||	TRUE	igd	22	50722408	0.00262497	2.19999e-09	457756	ebi-a-GCST90025994	Body mass index || id:ebi-a-GCST90025994	TRUE	reported	igd	2	1	TRUE	7.48924650447504e-05	34.2848931242545
rs8015400	A	C	A	C	0.021521	0.0535	0.677617	0.686756	FALSE	FALSE	FALSE	ebi-a-GCST90018832	14	25930988	0.0437	452280	0.2208	Diabetic nephropathy || id:ebi-a-GCST90018832	Diabetic nephropathy	Diabetic nephropathy || ||	TRUE	igd	14	25930988	0.00205916	5.30029e-26	457756	ebi-a-GCST90025994	Body mass index || id:ebi-a-GCST90025994	TRUE	reported	igd	2	1	TRUE	0.00023856517280007	109.230220636384
rs8022504	C	A	C	A	0.0208456	-0.1783	0.0847707	0.0878675	FALSE	FALSE	FALSE	ebi-a-GCST90018832	14	102740275	0.079	452280	0.0240099	Diabetic nephropathy || id:ebi-a-GCST90018832	Diabetic nephropathy	Diabetic nephropathy || ||	TRUE	igd	14	102740275	0.0034552	3.29997e-09	457756	ebi-a-GCST90025994	Body mass index || id:ebi-a-GCST90025994	TRUE	reported	igd	2	1	TRUE	7.95085513860436e-05	36.3982514034091
rs8079754	G	A	G	A	0.0189553	0.0356	0.191794	0.31684	FALSE	FALSE	FALSE	ebi-a-GCST90018832	17	65887896	0.0481	452280	0.4591	Diabetic nephropathy || id:ebi-a-GCST90018832	Diabetic nephropathy	Diabetic nephropathy || ||	TRUE	igd	17	65887896	0.00245423	2.99985e-15	457756	ebi-a-GCST90025994	Body mass index || id:ebi-a-GCST90025994	TRUE	reported	igd	2	1	TRUE	0.000130298725062862	59.6525352417139
rs8086318	A	G	A	G	0.0136605	0.1002	0.579405	0.686881	FALSE	FALSE	FALSE	ebi-a-GCST90018832	18	31263320	0.0467	452280	0.0316898	Diabetic nephropathy || id:ebi-a-GCST90018832	Diabetic nephropathy	Diabetic nephropathy || ||	TRUE	igd	18	31263320	0.0019642	4.10015e-12	457756	ebi-a-GCST90025994	Body mass index || id:ebi-a-GCST90025994	TRUE	reported	igd	2	1	TRUE	0.00010565300295163	48.368194958165
rs8097783	A	G	A	G	-0.0396745	-0.0643	0.0729505	0.0844891	FALSE	FALSE	FALSE	ebi-a-GCST90018832	18	58051294	0.0827	452280	0.4367	Diabetic nephropathy || id:ebi-a-GCST90018832	Diabetic nephropathy	Diabetic nephropathy || ||	TRUE	igd	18	58051294	0.0036983	1.39991e-26	457756	ebi-a-GCST90025994	Body mass index || id:ebi-a-GCST90025994	TRUE	reported	igd	2	1	TRUE	0.000251347998471508	115.084477945513
rs8102137	C	T	C	T	0.0203438	0.0307	0.329445	0.278525	FALSE	FALSE	FALSE	ebi-a-GCST90018832	19	30296853	0.0462	452280	0.5064	Diabetic nephropathy || id:ebi-a-GCST90018832	Diabetic nephropathy	Diabetic nephropathy || ||	TRUE	igd	19	30296853	0.00204881	5.30029e-23	457756	ebi-a-GCST90025994	Body mass index || id:ebi-a-GCST90025994	TRUE	reported	igd	2	1	TRUE	0.000215344213569462	98.595907196372
rs879620	T	C	T	C	0.0231227	-0.0058	0.611137	0.543291	FALSE	FALSE	FALSE	ebi-a-GCST90018832	16	4015729	0.0422	452280	0.8915	Diabetic nephropathy || id:ebi-a-GCST90018832	Diabetic nephropathy	Diabetic nephropathy || ||	TRUE	igd	16	4015729	0.00198129	3.10027e-32	457756	ebi-a-GCST90025994	Body mass index || id:ebi-a-GCST90025994	TRUE	reported	igd	2	1	TRUE	0.000297452584855417	136.200623755502
rs881301	C	T	C	T	0.0116343	0.0488	0.41207	0.398626	FALSE	FALSE	FALSE	ebi-a-GCST90018832	8	38332318	0.0418	452280	0.2431	Diabetic nephropathy || id:ebi-a-GCST90018832	Diabetic nephropathy	Diabetic nephropathy || ||	TRUE	igd	8	38332318	0.00194787	3.09999e-09	457756	ebi-a-GCST90025994	Body mass index || id:ebi-a-GCST90025994	TRUE	reported	igd	2	1	TRUE	7.79278489051402e-05	35.6745645898027
rs883403	C	T	C	T	-0.0237915	-0.0094	0.153581	0.203569	FALSE	FALSE	FALSE	ebi-a-GCST90018832	7	99047978	0.0493	452280	0.8494	Diabetic nephropathy || id:ebi-a-GCST90018832	Diabetic nephropathy	Diabetic nephropathy || ||	TRUE	igd	7	99047978	0.00267448	2.80027e-18	457756	ebi-a-GCST90025994	Body mass index || id:ebi-a-GCST90025994	TRUE	reported	igd	2	1	TRUE	0.000172844602361799	79.1339859918648
rs9257274	C	T	C	T	-0.0249208	-0.0549	0.214684	0.271026	FALSE	FALSE	FALSE	ebi-a-GCST90018832	6	28826262	0.0489	452280	0.2621	Diabetic nephropathy || id:ebi-a-GCST90018832	Diabetic nephropathy	Diabetic nephropathy || ||	TRUE	igd	6	28826262	0.00349395	7.8001e-13	457756	ebi-a-GCST90025994	Body mass index || id:ebi-a-GCST90025994	TRUE	reported	igd	2	1	TRUE	0.000111124105819177	50.8731571692521
rs9288354	G	A	G	A	-0.026357	0.0927	0.907289	0.917776	FALSE	FALSE	FALSE	ebi-a-GCST90018832	2	205378570	0.0935	452280	0.3216	Diabetic nephropathy || id:ebi-a-GCST90018832	Diabetic nephropathy	Diabetic nephropathy || ||	TRUE	igd	2	205378570	0.00328244	7.19946e-16	457756	ebi-a-GCST90025994	Body mass index || id:ebi-a-GCST90025994	TRUE	reported	igd	2	1	TRUE	0.00014083258402455	64.4757589553146
rs9288851	G	A	G	A	0.016009	-0.1386	0.175772	0.129975	FALSE	FALSE	FALSE	ebi-a-GCST90018832	3	107316938	0.0642	452280	0.0307999	Diabetic nephropathy || id:ebi-a-GCST90018832	Diabetic nephropathy	Diabetic nephropathy || ||	TRUE	igd	3	107316938	0.00250961	1.29999e-10	457756	ebi-a-GCST90025994	Body mass index || id:ebi-a-GCST90025994	TRUE	reported	igd	2	1	TRUE	8.88880309934804e-05	40.6924688128187
rs9382043	A	G	A	G	0.014975	0.0369	0.304603	0.440881	FALSE	FALSE	FALSE	ebi-a-GCST90018832	6	51732598	0.0435	452280	0.3954	Diabetic nephropathy || id:ebi-a-GCST90018832	Diabetic nephropathy	Diabetic nephropathy || ||	TRUE	igd	6	51732598	0.00209049	4.40048e-13	457756	ebi-a-GCST90025994	Body mass index || id:ebi-a-GCST90025994	TRUE	reported	igd	2	1	TRUE	0.000112086871188259	51.3139652557242
rs9384679	T	C	T	C	-0.0172224	-0.076	0.370515	0.359329	FALSE	FALSE	FALSE	ebi-a-GCST90018832	6	108864419	0.0424	452280	0.0733601	Diabetic nephropathy || id:ebi-a-GCST90018832	Diabetic nephropathy	Diabetic nephropathy || ||	TRUE	igd	6	108864419	0.00198287	1.80011e-18	457756	ebi-a-GCST90025994	Body mass index || id:ebi-a-GCST90025994	TRUE	reported	igd	2	1	TRUE	0.000164775730876243	75.4391804576205
rs9387289	T	C	T	C	-0.0138269	-0.0217	0.369963	0.359243	FALSE	FALSE	FALSE	ebi-a-GCST90018832	6	97787669	0.0426	452280	0.609901	Diabetic nephropathy || id:ebi-a-GCST90018832	Diabetic nephropathy	Diabetic nephropathy || ||	TRUE	igd	6	97787669	0.00198476	5.19996e-12	457756	ebi-a-GCST90025994	Body mass index || id:ebi-a-GCST90025994	TRUE	reported	igd	2	1	TRUE	0.000106011641219927	48.5323978141311
rs942650	C	T	C	T	-0.0136034	0.0031	0.316652	0.243379	FALSE	FALSE	FALSE	ebi-a-GCST90018832	13	111980150	0.0498	452280	0.9501	Diabetic nephropathy || id:ebi-a-GCST90018832	Diabetic nephropathy	Diabetic nephropathy || ||	TRUE	igd	13	111980150	0.00206645	8.10028e-11	457756	ebi-a-GCST90025994	Body mass index || id:ebi-a-GCST90025994	TRUE	reported	igd	2	1	TRUE	9.4660757552387e-05	43.3354425784587
rs9491202	G	A	G	A	0.0143501	-0.0373	0.164604	0.123411	FALSE	FALSE	FALSE	ebi-a-GCST90018832	6	124934458	0.0731	452280	0.6093	Diabetic nephropathy || id:ebi-a-GCST90018832	Diabetic nephropathy	Diabetic nephropathy || ||	TRUE	igd	6	124934458	0.00258661	9.20005e-09	457756	ebi-a-GCST90025994	Body mass index || id:ebi-a-GCST90025994	TRUE	reported	igd	2	1	TRUE	6.72333428489072e-05	30.7784009572426
rs9515446	G	A	G	A	0.0145549	-0.0419	0.447992	0.443523	FALSE	FALSE	FALSE	ebi-a-GCST90018832	13	112217108	0.0414	452280	0.3113	Diabetic nephropathy || id:ebi-a-GCST90018832	Diabetic nephropathy	Diabetic nephropathy || ||	TRUE	igd	13	112217108	0.00193401	2.39994e-14	457756	ebi-a-GCST90025994	Body mass index || id:ebi-a-GCST90025994	TRUE	reported	igd	2	1	TRUE	0.000123712403592236	56.6368542753349
rs9544948	A	G	A	G	0.0135948	0.0067	0.414833	0.410679	FALSE	FALSE	FALSE	ebi-a-GCST90018832	13	79582167	0.0979	452280	0.9458	Diabetic nephropathy || id:ebi-a-GCST90018832	Diabetic nephropathy	Diabetic nephropathy || ||	TRUE	igd	13	79582167	0.00194978	1.20005e-11	457756	ebi-a-GCST90025994	Body mass index || id:ebi-a-GCST90025994	TRUE	reported	igd	2	1	TRUE	0.000106192600544363	48.6152502494345
rs9821675	G	A	G	A	0.0271992	0.1134	0.50539	0.406057	FALSE	FALSE	FALSE	ebi-a-GCST90018832	3	49902544	0.0438	452280	0.00963496	Diabetic nephropathy || id:ebi-a-GCST90018832	Diabetic nephropathy	Diabetic nephropathy || ||	TRUE	igd	3	49902544	0.00191257	6.89922e-47	457756	ebi-a-GCST90025994	Body mass index || id:ebi-a-GCST90025994	TRUE	reported	igd	2	1	TRUE	0.000441623016745753	202.244018020793
rs9832622	A	G	A	G	-0.0126452	0.0198	0.349527	0.376048	FALSE	FALSE	FALSE	ebi-a-GCST90018832	3	35707409	0.0442	452280	0.6538	Diabetic nephropathy || id:ebi-a-GCST90018832	Diabetic nephropathy	Diabetic nephropathy || ||	TRUE	igd	3	35707409	0.00200473	4.79999e-10	457756	ebi-a-GCST90025994	Body mass index || id:ebi-a-GCST90025994	TRUE	reported	igd	2	1	TRUE	8.69096167652256e-05	39.7866825580826
rs987237	G	A	G	A	0.0378663	0.0629	0.179579	0.192642	FALSE	FALSE	FALSE	ebi-a-GCST90018832	6	50803050	0.0511	452280	0.2187	Diabetic nephropathy || id:ebi-a-GCST90018832	Diabetic nephropathy	Diabetic nephropathy || ||	TRUE	igd	6	50803050	0.00249786	1.10002e-52	457756	ebi-a-GCST90025994	Body mass index || id:ebi-a-GCST90025994	TRUE	reported	igd	2	1	TRUE	0.000501784836620883	229.809330940136
rs9888368	A	G	A	G	0.0153505	0.0013	0.158866	0.17233	FALSE	FALSE	FALSE	ebi-a-GCST90018832	12	2153616	0.0531	452280	0.9803	Diabetic nephropathy || id:ebi-a-GCST90018832	Diabetic nephropathy	Diabetic nephropathy || ||	TRUE	igd	12	2153616	0.00262368	4.20001e-09	457756	ebi-a-GCST90025994	Body mass index || id:ebi-a-GCST90025994	TRUE	reported	igd	2	1	TRUE	7.47750653742131e-05	34.2311449114061
rs9940128	A	G	A	G	0.0726174	0.0941	0.423289	0.377264	FALSE	FALSE	FALSE	ebi-a-GCST90018832	16	53800754	0.0426	452280	0.02732	Diabetic nephropathy || id:ebi-a-GCST90018832	Diabetic nephropathy	Diabetic nephropathy || ||	TRUE	igd	16	53800754	0.00194138	1e-200	457756	ebi-a-GCST90025994	Body mass index || id:ebi-a-GCST90025994	TRUE	reported	igd	2	1	TRUE	0.00304719916416328	1399.13103711926

## Sheet: S2-Cochran's Q test
id.exposure	id.outcome	outcome	exposure	method	Q	Q_df	Q_pval
ebi-a-GCST90025994	ebi-a-GCST90018832	DKD	BMI	MR Egger	409.342589061147	358	0.0315382203437702
ebi-a-GCST90025994	ebi-a-GCST90018832	DKD	BMI	Inverse variance weighted	411.933448788452	359	0.0280319650894066

## Sheet: S3-MR results
id.exposure	id.outcome	outcome	exposure	method	nsnp	b	se	pval	lo_ci	up_ci	or	or_lci95	or_uci95
ebi-a-GCST90025994	ebi-a-GCST90018832	DKD	BMI	Inverse variance weighted (multiplicative random effects)	360	1.12127751839633	0.151405745017726	1.30382606170918e-13	0.824522258161588	1.41803277863107	3.06877211298778	2.28079087578109	4.12898980851386
ebi-a-GCST90025994	ebi-a-GCST90018832	DKD	BMI	Inverse variance weighted (fixed effects)	360	1.12127751839633	0.141343567905252	2.13926693944964e-15	0.844244125302037	1.39831091149062	3.06877211298778	2.32621881991631	4.04835615670512
ebi-a-GCST90025994	ebi-a-GCST90018832	DKD	BMI	MR Egger	360	1.66563606753851	0.391943578115273	2.73369952873348e-05	0.89742665443257	2.43384548064444	5.28903636440473	2.45328183929003	11.4026465349334
ebi-a-GCST90025994	ebi-a-GCST90018832	DKD	BMI	Weighted median	360	1.28986116725676	0.268454091878544	1.54926614777991e-06	0.763691147174814	1.81603118733871	3.63228224103818	2.14618349721036	6.1474120436162
ebi-a-GCST90025994	ebi-a-GCST90018832	DKD	BMI	Simple mode	360	1.09133880090873	0.677806267791856	0.108253977864354	-0.237161	2.41983908578077	2.97825870011055	0.788863888864142	11.2440498417995
ebi-a-GCST90025994	ebi-a-GCST90018832	DKD	BMI	Weighted mode	360	1.22421554259486	0.429181514133355	0.00458967538842724	0.383019774893487	2.06541131029624	3.40149670664169	1.46670703375699	7.88854186896277

## Sheet: S4-MR-Egger regression analysis
id.exposure	id.outcome	outcome	exposure	egger_intercept	se	pval
ebi-a-GCST90025994	ebi-a-GCST90018832	DKD	BMI	-0.0107461	0.00713888533561389	0.133131449222311
